# Supplementary material for: Identification of Sulfenylated Cysteines in Arabidopsis thaliana Proteins Using a Disulfide-Linked Peptide Reporter
Source: Front Plant Sci. 2020 Jul 2;11:777. doi: 10.3389/fpls.2020.00777 (PMC7343964; doi:10.3389/fpls.2020.00777)
Supplement: Supplementary file 1 [file Data_Sheet_1.zip]

Archive with 6 entries (6 files):
- DATA/Data 1.XLSX
- DATA/Data 2.XLSX
- DATA/Data 3.XLSX
- DATA/Data 4.XLSX
- DATA/Data 5.XLSX
- DATA/Sup Figure 1.DOCX
