# Supplementary material for: Identification of Sulfenylated Cysteines in Arabidopsis thaliana Proteins Using a Disulfide-Linked Peptide Reporter
Source: Front Plant Sci. 2020 Jul 2;11:777. doi: 10.3389/fpls.2020.00777 (PMC7343964; doi:10.3389/fpls.2020.00777)
Supplement: Supplementary file 1 [file Data_Sheet_1.zip › DATA/Data 1.XLSX]

## Sheet: DatasetS1a_cross-linked_peptide
Dataset S1a. Cross-linked peptide report (FDR 1 %) by pLink 2 of purification test samples. PSMs in file 'QE_Plus_YangJing_TCP_Bo_4_33per_20171106' correspond to protein- and peptide-level enrichment (green), 'QE_Plus_YangJing_TCP_Bo_3_33per_20171106' only IgG protein-level enrichment (brown), 'QE_Plus_YangJing_TCP_Bo_2_33per_20171106' only anti-CSEIWDR peptide-level enrichment (orange) and 'QE_P…
Peptide_Order	Peptide	Peptide_Mass	Modifications	Proteins	Protein_Type
	Spectrum_Order	Title	Charge	Precursor_Mass	Evalue	Score	Precursor_Mass_Error(Da)	Precursor_Mass_Error(ppm)	Alpha_Evalue	Beta_Evalue
1	AAAEDFCEIVER(7)-CSEIWDR(1)	2257.99	null	AT3G52390.2 (164)-YAP1C(224)/	Inter-Protein
	1	QE_Plus_YangJing_TCP_Bo_4_33per_20171106.22901.22901.3.0.dta	3	2258	1	0.0241819	0.019838	8.78571	1	1
2	AAEGEVIACHTVEDWTEK(9)-CSEIWDR(1)	2935.29	Acetyl[ProteinN-term](0)	AT5G42980.1 (10)-YAP1C(224)/	Inter-Protein
	1	QE_Plus_YangJing_TCP_Bo_4_33per_20171106.25533.25533.3.0.dta	3	2935.3	1	0.000541785	0.011217	3.82143	1	1
	2	QE_Plus_YangJing_TCP_Bo_4_33per_20171106.25529.25529.4.0.dta	4	2935.3	1	0.0318263	0.00852	2.90261	1	1
	3	QE_Plus_YangJing_TCP_Bo_4_33per_20171106.25517.25517.4.0.dta	4	2935.3	1	0.0685793	0.009084	3.09476	1	1
3	AAVEEGIVVGGGCTLLR(13)-CSEIWDR(1)	2549.25	null	AT1G55490.1 (471)-YAP1C(224)/AT3G13470.1 (467)-YAP1C(224)/AT5G56500.1 (467)-YAP1C(224)/	Inter-Protein
	1	QE_Plus_YangJing_TCP_Bo_4_33per_20171106.24289.24289.3.0.dta	3	2549.26	1	0.1196	0.013393	5.25371	1	1
	2	QE_Plus_YangJing_TCP_Bo_4_33per_20171106.24279.24279.4.0.dta	4	2549.26	1	0.137679	0.014062	5.51614	1	1
4	ACDLSEISR(2)-CSEIWDR(1)	1898.84	null	AT2G30140.1 (424)-YAP1C(224)/	Inter-Protein
	1	QE_Plus_YangJing_TCP_Bo_4_33per_20171106.18595.18595.3.0.dta	3	1898.85	1	0.0537817	0.01509	7.94697	1	1
5	ACGAVIVNRPDELQESDIGTGAGLFEVK(2)-CSEIWDR(1)	3793.82	null	AT5G26360.1 (327)-YAP1C(224)/	Inter-Protein
	1	QE_Plus_YangJing_TCP_Bo_4_33per_20171106.25386.25386.4.0.dta	4	3793.84	1	0.39717	0.019214	5.06456	1	1
6	ACIVFFDEVDAIGGAR(2)-CSEIWDR(1)	2588.19	null	AT1G53750.1 (263)-YAP1C(224)/	Inter-Protein
	1	QE_Plus_YangJing_TCP_Bo_4_33per_20171106.27244.27244.4.1.dta	4	2588.2	1	0.22787	0.012124	4.68435	1	1
7	ACTDPELMAALVGNVK(2)-CSEIWDR(1)	2537.18	null	AT5G49930.1 (1041)-YAP1C(224)/	Inter-Protein
	1	QE_Plus_YangJing_TCP_Bo_4_33per_20171106.26473.26473.4.0.dta	4	2537.19	1	0.00624425	0.008536	3.36436	1	1
8	ADGEDIQPLVCDNGTGMVK(11)-CSEIWDR(1)	2925.27	Acetyl[ProteinN-term](0);Oxidation[M](17)	AT2G37620.1 (12)-YAP1C(224)/AT3G12110.1 (12)-YAP1C(224)/AT3G46520.1 (12)-YAP1C(224)/AT3G53750.1 (12)-YAP1C(224)/AT5G09810.1 (12)-YAP1C(224)/AT5G59370.1 (12)-YAP1C(224)/	Inter-Protein
	1	QE_Plus_YangJing_TCP_Bo_4_33per_20171106.23639.23639.3.0.dta	3	2925.28	1	0.0177825	0.009294	3.17714	1	1
	2	QE_Plus_YangJing_TCP_Bo_4_33per_20171106.24527.24527.3.0.dta	3	2909.29	1	0.535052	0.012928	4.44372	1	1
9	ADGLGVSSCIER(9)-CSEIWDR(1)	2111.95	null	AT5G46290.3 (343)-YAP1C(224)/	Inter-Protein
	1	QE_Plus_YangJing_TCP_Bo_4_33per_20171106.19710.19710.3.0.dta	3	2111.96	1	0.0685838	0.013373	6.33207	1	1
10	ADLSSVDEFLNQCK(13)-CSEIWDR(1)	2516.11	Acetyl[ProteinN-term](0)	AT5G49810.1 (14)-YAP1C(224)/	Inter-Protein
	1	QE_Plus_YangJing_TCP_Bo_4_33per_20171106.27789.27789.3.0.dta	3	2516.12	1	0.0021912	0.010537	4.18782	1	1
11	ADQLTDDQISEFKEAFSLFDKDGDGCITTK(26)-CSEIWDR(1)	4284.92	Acetyl[ProteinN-term](0)	AT2G27030.3 (27)-YAP1C(224)/AT3G43810.2 (27)-YAP1C(224)/AT3G56800.1 (27)-YAP1C(224)/AT5G21274.1 (27)-YAP1C(224)/	Inter-Protein
	1	QE_Plus_YangJing_TCP_Bo_4_33per_20171106.29329.29329.5.0.dta	5	4284.95	1	0.319505	0.024191	5.64561	1	1
12	ADVVACFPHLK(6)-CSEIWDR(1)	2104.99	null	AT2G23090.1 (72)-YAP1C(224)/	Inter-Protein
	1	QE_Plus_YangJing_TCP_Bo_4_33per_20171106.23145.23145.4.0.dta	4	2105.01	1	0.397848	0.015097	7.17199	1	1
13	ADWHSCLDSK(6)-CSEIWDR(1)	2066.87	null	AT2G05710.1 (488)-YAP1C(224)/	Inter-Protein
	1	QE_Plus_YangJing_TCP_Bo_4_33per_20171106.18123.18123.3.1.dta	3	2066.87	1	0.490088	0.005274	2.55168	1	1
14	AECLVPGSWWVEK(3)-SCEFLK(2)	2227.06	null	AT2G42690.1 (377)-AT2G42690.1 (370)/	Intra-Protein
	1	QE_Plus_YangJing_TCP_Bo_1_33per_20171106.28714.28714.4.1.dta	4	2227.07	1	0.272721	0.012847	5.7686	1	1
15	AEGKPVDKPNIVTGANVQVCWEK(20)-CSEIWDR(1)	3387.65	null	AT5G17330.1 (166)-YAP1C(224)/	Inter-Protein
	1	QE_Plus_YangJing_TCP_Bo_4_33per_20171106.21912.21912.4.0.dta	4	3387.67	1	0.180022	0.019906	5.87606	1	1
16	AEHHTEGCNAGIDVITGAVGDMEER(8)-CSEIWDR(1)	3532.52	Oxidation[M](22)	AT5G20890.1 (469)-YAP1C(224)/	Inter-Protein
	1	QE_Plus_YangJing_TCP_Bo_4_33per_20171106.22371.22371.4.1.dta	4	3532.54	1	0.163005	0.026753	7.57336	1	1
17	AELPSCLPVLVDR(6)-CSEIWDR(1)	2317.13	null	AT2G02560.1 (604)-YAP1C(224)/	Inter-Protein
	1	QE_Plus_YangJing_TCP_Bo_4_33per_20171106.25303.25303.4.0.dta	4	2317.14	1	0.0156839	0.00685	2.95624	1	1
18	AFDECVDDMQR(5)-CSEIWDR(1)	2233.89	null	AT5G52200.1 (56)-YAP1C(224)/	Inter-Protein
	1	QE_Plus_YangJing_TCP_Bo_4_33per_20171106.19739.19739.3.0.dta	3	2233.91	1	0.0200094	0.014238	6.37362	1	1
19	AGGECLTFDQLALR(5)-CSEIWDR(1)	2399.11	null	AT3G05590.1 (119)-YAP1C(224)/AT5G27850.1 (119)-YAP1C(224)/	Inter-Protein
	1	QE_Plus_YangJing_TCP_Bo_4_33per_20171106.25434.25434.3.0.dta	3	2399.13	1	0.00492855	0.014831	6.18187	1	1
	2	QE_Plus_YangJing_TCP_Bo_4_33per_20171106.25445.25445.4.0.dta	4	2399.13	1	0.040109	0.017779	7.41066	1	1
20	AIANECQANFISVK(6)-CSEIWDR(1)	2413.13	null	AT3G09840.1 (538)-YAP1C(224)/AT5G03340.1 (538)-YAP1C(224)/	Inter-Protein
	1	QE_Plus_YangJing_TCP_Bo_4_33per_20171106.22045.22045.3.0.dta	3	2413.13	1	0.00276507	0.003055	1.26599	1	1
21	AICYKPGSLQLLDQR(3)-CSEIWDR(1)	2610.28	null	AT2G05830.1 (13)-YAP1C(224)/	Inter-Protein
	1	QE_Plus_YangJing_TCP_Bo_4_33per_20171106.23630.23630.3.0.dta	3	2610.29	1	0.00686412	0.01092	4.18346	1	1
	2	QE_Plus_YangJing_TCP_Bo_4_33per_20171106.23622.23622.4.0.dta	4	2610.29	1	0.0663697	0.012815	4.90944	1	1
	3	QE_Plus_YangJing_TCP_Bo_4_33per_20171106.23628.23628.5.0.dta	5	2610.29	1	0.121402	0.012391	4.747	1	1
22	AIIESLVCK(8)-CSEIWDR(1)	1880.92	null	AT5G44635.2 (815)-YAP1C(224)/	Inter-Protein
	1	QE_Plus_YangJing_TCP_Bo_4_33per_20171106.23655.23655.3.0.dta	3	1880.93	1	0.00053704	0.006594	3.50572	1	1
	2	QE_Plus_YangJing_TCP_Bo_4_33per_20171106.23663.23663.4.0.dta	4	1880.93	1	0.450783	0.00749	3.98209	1	1
23	ALHDALCIVK(7)-CSEIWDR(1)	1987.97	null	AT3G20050.1 (400)-YAP1C(224)/	Inter-Protein
	1	QE_Plus_YangJing_TCP_Bo_4_33per_20171106.21682.21682.3.0.dta	3	1987.99	1	0.0310802	0.017109	8.60626	1	1
24	ALQVVLAECKPK(9)-CSEIWDR(1)	2204.12	null	AT3G51800.2 (41)-YAP1C(224)/	Inter-Protein
	1	QE_Plus_YangJing_TCP_Bo_4_33per_20171106.20133.20133.3.0.dta	3	2204.13	1	0.0204652	0.012961	5.88035	1	1
	2	QE_Plus_YangJing_TCP_Bo_4_33per_20171106.20131.20131.4.0.dta	4	2204.13	1	0.114242	0.012121	5.49925	1	1
25	ANAASGMAVHDDCK(13)-CSEIWDR(1)	2336.97	Acetyl[ProteinN-term](0)	AT5G59880.1 (14)-YAP1C(224)/AT5G59890.1 (14)-YAP1C(224)/	Inter-Protein
	1	QE_Plus_YangJing_TCP_Bo_4_33per_20171106.16975.16975.4.0.dta	4	2336.99	1	0.0581615	0.018226	7.79899	1	1
	2	QE_Plus_YangJing_TCP_Bo_4_33per_20171106.16976.16976.3.0.dta	3	2336.98	1	0.279413	0.013978	5.98125	1	1
26	APGNLVISAYVTCPDITK(13)-CSEIWDR(1)	2767.34	null	AT1G74260.1 (911)-YAP1C(224)/	Inter-Protein
	1	QE_Plus_YangJing_TCP_Bo_4_33per_20171106.25282.25282.4.0.dta	4	2767.36	1	0.0868276	0.015946	5.76221	1	1
27	APSQEVLNFLDALCEDKK(14)-CSEIWDR(1)	2925.38	null	AT1G06410.1 (618)-YAP1C(224)/	Inter-Protein
	1	QE_Plus_YangJing_TCP_Bo_4_33per_20171106.28135.28135.5.0.dta	5	2925.4	1	0.0725926	0.024431	8.35141	1	1
28	AQCPIVER(3)-CSEIWDR(1)	1820.84	null	AT2G37270.1 (69)-YAP1C(224)/AT3G11940.1 (69)-YAP1C(224)/	Inter-Protein
	1	QE_Plus_YangJing_TCP_Bo_4_33per_20171106.15881.15881.4.0.dta	4	1820.85	1	0.0154059	0.006729	3.69554	1	1
	2	QE_Plus_YangJing_TCP_Bo_4_33per_20171106.15820.15820.3.0.dta	3	1820.85	1	0.0156978	0.007279	3.9976	1	1
	3	QE_Plus_YangJing_TCP_Bo_4_33per_20171106.15805.15805.2.0.dta	2	1820.85	1	0.210848	0.005754	3.16008	1	1
	4	QE_Plus_YangJing_TCP_Bo_4_33per_20171106.15750.15750.4.0.dta	4	1820.85	1	0.315842	0.009707	5.33105	1	1
29	AQLVSNINACTAVGDVVR(10)-CSEIWDR(1)	2735.32	null	AT3G11830.1 (32)-YAP1C(224)/	Inter-Protein
	1	QE_Plus_YangJing_TCP_Bo_4_33per_20171106.23546.23546.4.0.dta	4	2735.33	1	0.00922491	0.00494	1.806	1	1
	2	QE_Plus_YangJing_TCP_Bo_4_33per_20171106.23541.23541.3.0.dta	3	2735.33	1	0.0102136	0.002177	0.795884	1	1
30	ASAEAAPASGDCDVNMQDAK(12)-CSEIWDR(1)	2856.19	null	AT1G79930.1 (536)-YAP1C(224)/	Inter-Protein
	1	QE_Plus_YangJing_TCP_Bo_4_33per_20171106.15804.15804.4.0.dta	4	2856.19	1	0.00731425	0.005522	1.93335	1	1
31	ASESDASSIATLSCAR(14)-CSEIWDR(1)	2516.1	Acetyl[ProteinN-term](0)	AT2G45240.1 (15)-YAP1C(224)/	Inter-Protein
	1	QE_Plus_YangJing_TCP_Bo_4_33per_20171106.23274.23274.3.0.dta	3	2516.11	1	0.0129009	0.010244	4.07138	1	1
32	ATFDCLQK(5)-CSEIWDR(1)	1830.81	null	AT1G58380.1 (236)-YAP1C(224)/AT1G58684.1 (236)-YAP1C(224)/AT1G58983.1 (236)-YAP1C(224)/AT1G59359.1 (236)-YAP1C(224)/AT2G41840.1 (237)-YAP1C(224)/AT3G57490.1 (228)-YAP1C(224)/	Inter-Protein
	1	QE_Plus_YangJing_TCP_Bo_4_33per_20171106.18754.18754.2.0.dta	2	1830.83	1	0.00154638	0.01931	10.5472	1	1
	2	QE_Plus_YangJing_TCP_Bo_4_33per_20171106.18728.18728.3.0.dta	3	1830.83	1	0.0429919	0.018662	10.1933	1	1
	3	QE_Plus_YangJing_TCP_Bo_4_33per_20171106.18735.18735.4.0.dta	4	1830.83	1	0.49216	0.015418	8.42139	1	1
33	ATGCNVLLIQK(4)-CSEIWDR(1)	2065.02	null	AT3G18190.1 (293)-YAP1C(224)/	Inter-Protein
	1	QE_Plus_YangJing_TCP_Bo_4_33per_20171106.22079.22079.3.0.dta	3	2065.03	1	0.0237149	0.007659	3.70892	1	1
	2	QE_Plus_YangJing_TCP_Bo_4_33per_20171106.22124.22124.4.0.dta	4	2065.03	1	0.0882518	0.013226	6.40478	1	1
34	ATQGQVITCK(9)-CSEIWDR(1)	1995.93	Acetyl[ProteinN-term](0)	AT5G43940.2 (10)-YAP1C(224)/	Inter-Protein
	1	QE_Plus_YangJing_TCP_Bo_4_33per_20171106.17731.17731.2.0.dta	2	1995.93	1	0.000120359	0.00844	4.22861	1	1
	2	QE_Plus_YangJing_TCP_Bo_4_33per_20171106.17685.17685.3.0.dta	3	1995.94	1	0.00155257	0.010774	5.39799	1	1
35	ATQPATESVQCFGR(11)-CSEIWDR(1)	2442.08	Acetyl[ProteinN-term](0)	AT2G09990.1 (12)-YAP1C(224)/AT5G18380.1 (12)-YAP1C(224)/	Inter-Protein
	1	QE_Plus_YangJing_TCP_Bo_4_33per_20171106.22078.22078.3.0.dta	3	2442.09	1	0.0149733	0.009037	3.70053	1	1
36	ATVPGGPSIACSTAK(11)-CSEIWDR(1)	2265.06	null	AT5G65010.2 (524)-YAP1C(224)/	Inter-Protein
	1	QE_Plus_YangJing_TCP_Bo_4_33per_20171106.17378.17378.3.0.dta	3	2265.08	1	0.0716012	0.015384	6.79186	1	1
	2	QE_Plus_YangJing_TCP_Bo_4_33per_20171106.17357.17357.4.0.dta	4	2265.08	1	0.212951	0.021114	9.32159	1	1
37	ATVPGGPSVACSTAK(11)-CSEIWDR(1)	2251.05	null	AT5G10240.1 (523)-YAP1C(224)/	Inter-Protein
	1	QE_Plus_YangJing_TCP_Bo_4_33per_20171106.15638.15638.3.0.dta	3	2251.06	1	0.00023344	0.008518	3.78402	1	1
	2	QE_Plus_YangJing_TCP_Bo_4_33per_20171106.15622.15622.4.0.dta	4	2251.06	1	0.00478487	0.012664	5.62582	1	1
38	AVCMISNNTAVAEVFSR(3)-CSEIWDR(1)	2717.25	null	AT1G64740.1 (376)-YAP1C(224)/AT5G19770.1 (376)-YAP1C(224)/AT5G19780.1 (376)-YAP1C(224)/	Inter-Protein
	1	QE_Plus_YangJing_TCP_Bo_4_33per_20171106.25381.25381.3.0.dta	3	2717.26	1	0.00083492	0.008645	3.18153	1	1
	2	QE_Plus_YangJing_TCP_Bo_4_33per_20171106.24323.24323.3.1.dta	3	2733.24	1	0.0062159	0.001167	0.426965	1	1
39	AVCMISNSTSVAEVFSR(3)-CSEIWDR(1)	2706.23	null	AT1G04820.1 (376)-YAP1C(224)/AT1G50010.1 (376)-YAP1C(224)/AT4G14960.2 (376)-YAP1C(224)/	Inter-Protein
	1	QE_Plus_YangJing_TCP_Bo_4_33per_20171106.25194.25194.3.0.dta	3	2706.25	1	0.010021	0.01731	6.39635	1	1
	2	QE_Plus_YangJing_TCP_Bo_4_33per_20171106.25197.25197.4.0.dta	4	2706.25	1	0.0174811	0.019847	7.33381	1	1
	3	QE_Plus_YangJing_TCP_Bo_4_33per_20171106.24045.24045.3.0.dta	3	2722.24	1	0.0183413	0.015871	5.83015	1	1
	4	QE_Plus_YangJing_TCP_Bo_4_33per_20171106.24021.24021.4.0.dta	4	2722.24	1	0.107239	0.010578	3.88579	1	1
40	AVPLALGLLCISNPK(10)-CSEIWDR(1)	2414.26	null	AT2G20580.1 (680)-YAP1C(224)/AT4G28470.1 (680)-YAP1C(224)/	Inter-Protein
	1	QE_Plus_YangJing_TCP_Bo_4_33per_20171106.28102.28102.4.0.dta	4	2414.28	1	0.00847915	0.018698	7.74483	1	1
41	AVTSGDCLVITALSHNR(7)-CSEIWDR(1)	2662.27	null	AT5G07350.2 (22)-YAP1C(224)/	Inter-Protein
	1	QE_Plus_YangJing_TCP_Bo_4_33per_20171106.23883.23883.5.0.dta	5	2662.28	1	0.0102925	0.011686	4.38948	1	1
	2	QE_Plus_YangJing_TCP_Bo_4_33per_20171106.23884.23884.4.0.dta	4	2662.28	1	0.0341011	0.01119	4.20318	1	1
42	CAGNDDIITIK(1)-CSEIWDR(1)	2067.95	null	AT1G07370.1 (81)-YAP1C(224)/AT2G29570.1 (81)-YAP1C(224)/	Inter-Protein
	1	QE_Plus_YangJing_TCP_Bo_4_33per_20171106.22027.22027.3.0.dta	3	2067.95	1	0.000924115	0.003838	1.85595	1	1
43	CALQNAASVAGMVLTTQAIVVDKPKPK(1)-CSEIWDR(1)	3658.88	null	AT2G28000.1 (548)-YAP1C(224)/	Inter-Protein
	1	QE_Plus_YangJing_TCP_Bo_4_33per_20171106.27110.27110.5.0.dta	5	3658.9	1	0.115526	0.023618	6.45499	1	1
	2	QE_Plus_YangJing_TCP_Bo_4_33per_20171106.25730.25730.5.0.dta	5	3674.9	1	0.168829	0.029367	7.9913	1	1
44	CELDDPLILIHEK(1)-CSEIWDR(1)	2443.16	null	AT3G23990.1 (243)-YAP1C(224)/	Inter-Protein
	1	QE_Plus_YangJing_TCP_Bo_4_33per_20171106.25699.25699.3.0.dta	3	2443.18	1	0.00941772	0.016675	6.82517	1	1
45	CELQSTVDLNNQR(1)-CSEIWDR(1)	2425.09	null	AT5G44320.1 (391)-YAP1C(224)/	Inter-Protein
	1	QE_Plus_YangJing_TCP_Bo_4_33per_20171106.18906.18906.3.0.dta	3	2425.1	1	0.00137564	0.010288	4.24232	1	1
46	CFAETPNKK(1)-CSEIWDR(1)	1942.88	null	AT1G06220.1 (688)-YAP1C(224)/AT5G25230.1 (674)-YAP1C(224)/	Inter-Protein
	1	QE_Plus_YangJing_TCP_Bo_4_33per_20171106.13594.13594.3.1.dta	3	1942.88	1	0.0132873	-0.001551	-0.7983	1	1
47	CFGFVNFENPEDAAR(1)-CSEIWDR(1)	2621.12	null	AT2G23350.1 (266)-YAP1C(224)/	Inter-Protein
	1	QE_Plus_YangJing_TCP_Bo_4_33per_20171106.26239.26239.3.0.dta	3	2621.13	1	0.0701003	0.014281	5.44844	1	1
48	CFGYMVSK(1)-CSEIWDR(1)	1855.78	Oxidation[M](5)	AT3G02230.1 (95)-YAP1C(224)/AT3G08900.1 (91)-YAP1C(224)/AT5G15650.1 (95)-YAP1C(224)/	Inter-Protein
	1	QE_Plus_YangJing_TCP_Bo_4_33per_20171106.23545.23545.3.0.dta	3	1855.78	1	0.398088	0.001232	0.663871	1	1
49	CFVGGLAWATDDR(1)-CSEIWDR(1)	2316.02	null	AT2G21660.1 (10)-YAP1C(224)/	Inter-Protein
	1	QE_Plus_YangJing_TCP_Bo_4_33per_20171106.25469.25469.4.2.dta	4	2316.04	1	0.188302	0.020185	8.71539	1	1
50	CFVGGLAWATNDEDLQR(1)-CSEIWDR(1)	2800.25	null	AT4G39260.1 (8)-YAP1C(224)/	Inter-Protein
	1	QE_Plus_YangJing_TCP_Bo_4_33per_20171106.25708.25708.3.0.dta	3	2800.26	1	0.00460682	0.017482	6.24303	1	1
	2	QE_Plus_YangJing_TCP_Bo_4_33per_20171106.25706.25706.4.0.dta	4	2800.27	1	0.0375366	0.021515	7.68326	1	1
51	CGDVIQLER(1)-CDVPFVK(1)	1836.9	null	AT5G26710.1 (682)-AT5G26710.1 (696)/	Intra-Protein
	1	QE_Plus_YangJing_TCP_Bo_1_33per_20171106.22425.22425.3.0.dta	3	1836.9	1	0.029086	0.004534	2.46829	1	1
52	CGDVIQLER(1)-CSEIWDR(1)	1937.88	null	AT5G26710.1 (682)-YAP1C(224)/	Inter-Protein
	1	QE_Plus_YangJing_TCP_Bo_4_33per_20171106.21396.21396.4.0.dta	4	1937.9	1	0.40139	0.016582	8.55675	1	1
	2	QE_Plus_YangJing_TCP_Bo_4_33per_20171106.21355.21355.3.0.dta	3	1937.9	1	0.447011	0.015961	8.2363	1	1
53	CGEIPIPKKPDVDIEK(1)-CSEIWDR(1)	2686.32	null	AT2G44060.1 (183)-YAP1C(224)/	Inter-Protein
	1	QE_Plus_YangJing_TCP_Bo_4_33per_20171106.20875.20875.5.1.dta	5	2686.34	1	0.144271	0.014273	5.31321	1	1
54	CGFVQYANK(1)-CSEIWDR(1)	1934.85	null	AT5G54900.1 (297)-YAP1C(224)/	Inter-Protein
	1	QE_Plus_YangJing_TCP_Bo_4_33per_20171106.19234.19234.3.0.dta	3	1934.87	1	0.00773343	0.013599	7.02844	1	1
55	CGFVQYANR(1)-CSEIWDR(1)	1962.86	null	AT4G27000.1 (315)-YAP1C(224)/	Inter-Protein
	1	QE_Plus_YangJing_TCP_Bo_4_33per_20171106.19694.19694.3.0.dta	3	1962.87	1	0.0493311	0.011416	5.81601	1	1
56	CGIAIEPSYPIK(1)-CSEIWDR(1)	2196.05	null	AT1G47128.1 (342)-YAP1C(224)/	Inter-Protein
	1	QE_Plus_YangJing_TCP_Bo_4_33per_20171106.23728.23728.3.0.dta	3	2196.06	1	0.0398889	0.010458	4.7622	1	1
57	CGINYQPPTVVPGGDLAK(1)-CSEIWDR(1)	2734.3	null	AT1G04820.1 (353)-YAP1C(224)/AT1G50010.1 (353)-YAP1C(224)/AT4G14960.2 (353)-YAP1C(224)/AT5G19770.1 (353)-YAP1C(224)/AT5G19780.1 (353)-YAP1C(224)/	Inter-Protein
	1	QE_Plus_YangJing_TCP_Bo_4_33per_20171106.23697.23697.4.0.dta	4	2734.31	1	0.00399981	0.010631	3.88802	1	1
	2	QE_Plus_YangJing_TCP_Bo_4_33per_20171106.23692.23692.3.0.dta	3	2734.3	1	0.016855	0.006731	2.46169	1	1
58	CGLTYVYQK(1)-CSEIWDR(1)	1979.9	null	AT2G47110.1 (144)-YAP1C(224)/AT3G62250.1 (144)-YAP1C(224)/	Inter-Protein
	1	QE_Plus_YangJing_TCP_Bo_4_33per_20171106.20570.20570.3.0.dta	3	1979.91	1	0.00895756	0.01336	6.74782	1	1
59	CHFVAIDIFTAK(1)-CSEIWDR(1)	2270.07	null	AT1G26630.1 (57)-YAP1C(224)/	Inter-Protein
	1	QE_Plus_YangJing_TCP_Bo_4_33per_20171106.26480.26480.3.0.dta	3	2270.08	1	0.000758802	0.001901	0.837418	1	1
60	CIDEGMHPR(1)-CSEIWDR(1)	1962.83	null	AT3G02530.1 (108)-YAP1C(224)/AT5G16070.1 (108)-YAP1C(224)/	Inter-Protein
	1	QE_Plus_YangJing_TCP_Bo_4_33per_20171106.15216.15216.3.0.dta	3	1962.83	1	0.0133272	0.007207	3.67175	1	1
61	CIGATTLDEYRK(1)-CSEIWDR(1)	2275.05	null	AT5G15450.1 (386)-YAP1C(224)/	Inter-Protein
	1	QE_Plus_YangJing_TCP_Bo_4_33per_20171106.19327.19327.4.0.dta	4	2275.07	1	0.162237	0.02031	8.92728	1	1
62	CIRVVK(1)-NLANCR(5)	1404.76	null	AT2G36720.1 (692)-AT4G21820.3 (475)/	Inter-Protein
	1	QE_Plus_YangJing_TCP_Bo_4_33per_20171106.19308.19308.2.0.dta	2	1404.76	1	0.408225	0.001254	0.892682	1	1
63	CIVFTQTK(1)-CSEIWDR(1)	1844.87	null	AT3G22310.1 (364)-YAP1C(224)/AT3G22330.1 (352)-YAP1C(224)/	Inter-Protein
	1	QE_Plus_YangJing_TCP_Bo_4_33per_20171106.20274.20274.3.0.dta	3	1844.88	1	0.483752	0.014822	8.03418	1	1
64	CIWGQGDGSTIPVYDTPIGK(1)-CSEIWDR(1)	3012.39	null	AT3G44300.1 (154)-YAP1C(224)/AT3G44310.1 (161)-YAP1C(224)/AT3G44320.1 (161)-YAP1C(224)/	Inter-Protein
	1	QE_Plus_YangJing_TCP_Bo_4_33per_20171106.25572.25572.3.0.dta	3	3012.39	1	0.001692	0.004113	1.36536	1	1
	2	QE_Plus_YangJing_TCP_Bo_4_33per_20171106.25579.25579.4.1.dta	4	3012.39	1	0.00699834	0.007038	2.33635	1	1
65	CIYDSDDEVRDR(1)-CSEIWDR(1)	2391	null	AT4G34450.1 (521)-YAP1C(224)/	Inter-Protein
	1	QE_Plus_YangJing_TCP_Bo_4_33per_20171106.16605.16605.4.0.dta	4	2391.01	1	0.00418277	0.010791	4.51318	1	1
	2	QE_Plus_YangJing_TCP_Bo_4_33per_20171106.16599.16599.3.0.dta	3	2391.01	1	0.0108065	0.008334	3.48557	1	1
66	CLEVVATLEAK(1)-CSEIWDR(1)	2081	null	AT5G49510.1 (77)-YAP1C(224)/	Inter-Protein
	1	QE_Plus_YangJing_TCP_Bo_4_33per_20171106.24144.24144.3.1.dta	3	2081.01	1	0.13541	0.009901	4.7578	1	1
67	CLGVSNLPQK(1)-CSEIWDR(1)	1963.94	null	AT2G17900.1 (17)-YAP1C(224)/	Inter-Protein
	1	QE_Plus_YangJing_TCP_Bo_4_33per_20171106.19842.19842.3.0.dta	3	1963.95	1	0.208741	0.014976	7.6255	1	1
68	CLISAPALK(1)-CSEIWDR(1)	1820.9	null	AT5G50960.1 (328)-YAP1C(224)/	Inter-Protein
	1	QE_Plus_YangJing_TCP_Bo_4_33per_20171106.22862.22862.3.1.dta	3	1820.92	1	0.276952	0.014476	7.9499	1	1
69	CLIYDAAAQSTK(1)-CSEIWDR(1)	2189	null	AT3G15180.2 (421)-YAP1C(224)/	Inter-Protein
	1	QE_Plus_YangJing_TCP_Bo_4_33per_20171106.20703.20703.3.0.dta	3	2189.02	1	0.00783172	0.020396	9.3175	1	1
70	CLQLVEEIVDR(1)-FVEACNPR(5)	2249.11	null	AT5G11030.2 (139)-AT5G11030.2 (154)/	Intra-Protein
	1	QE_Plus_YangJing_TCP_Bo_4_33per_20171106.24823.24823.3.0.dta	3	2249.12	1	0.000552254	0.015317	6.81026	1	1
	2	QE_Plus_YangJing_TCP_Bo_2_33per_20171106.25325.25325.4.0.dta	4	2249.12	1	0.122225	0.012738	5.66359	1	1
71	CNLTGSTEGSTK(1)-CSEIWDR(1)	2102.91	null	AT5G17270.1 (134)-YAP1C(224)/	Inter-Protein
	1	QE_Plus_YangJing_TCP_Bo_4_33per_20171106.13858.13858.3.0.dta	3	2102.92	1	0.00368549	0.007528	3.5798	1	1
72	CNNVLYVR(1)-CSEIWDR(1)	1885.87	null	AT2G14285.1 (40)-YAP1C(224)/AT4G30220.2 (75)-YAP1C(224)/	Inter-Protein
	1	QE_Plus_YangJing_TCP_Bo_4_33per_20171106.20503.20503.3.0.dta	3	1885.88	1	0.00384056	0.013102	6.94746	1	1
	2	QE_Plus_YangJing_TCP_Bo_4_33per_20171106.20481.20481.4.0.dta	4	1885.88	1	0.0363421	0.01401	7.42894	1	1
	3	QE_Plus_YangJing_TCP_Bo_4_33per_20171106.20515.20515.2.0.dta	2	1885.88	1	0.0364346	0.009653	5.1186	1	1
	4	QE_Plus_YangJing_TCP_Bo_4_33per_20171106.20565.20565.3.0.dta	3	1885.88	1	0.0858243	0.010614	5.62818	1	1
73	CNPMSHHR(1)-CSEIWDR(1)	1902.78	Oxidation[M](4)	AT5G26710.1 (375)-YAP1C(224)/	Inter-Protein
	1	QE_Plus_YangJing_TCP_Bo_4_33per_20171106.5632.5632.3.0.dta	3	1902.79	1	0.0340106	0.009194	4.83188	1	1
74	CPFTGTVSIR(1)-CSEIWDR(1)	1985.92	null	AT3G48930.1 (59)-YAP1C(224)/AT4G30800.1 (59)-YAP1C(224)/AT5G23740.1 (59)-YAP1C(224)/	Inter-Protein
	1	QE_Plus_YangJing_TCP_Bo_4_33per_20171106.21719.21719.3.0.dta	3	1985.93	1	0.000864746	0.009788	4.9287	1	1
	2	QE_Plus_YangJing_TCP_Bo_4_33per_20171106.21747.21747.2.0.dta	2	1985.93	1	0.157229	0.009337	4.7016	1	1
75	CQEIWDR(1)-ELCLVSGK(3)	1794.85	null	AT1G32750.1 (1188)-AT1G60080.1 (139)/	Inter-Protein
	1	QE_Plus_YangJing_TCP_Bo_4_33per_20171106.18439.18439.4.0.dta	4	1794.86	1	0.187404	0.008948	4.98537	1	1
76	CSEIWDR(1)-AAIRCIK(5)	1679.84	null	YAP1C(224)-AT5G12380.1 (237)/	Inter-Protein
	1	QE_Plus_YangJing_TCP_Bo_4_33per_20171106.20447.20447.3.0.dta	3	1679.84	1	0.199325	0.001346	0.801269	1	1
77	CSEIWDR(1)-ACNLAK(2)	1524.69	null	YAP1C(224)-AT1G35160.2 (201)/YAP1C(224)-AT1G78300.1 (195)/YAP1C(224)-AT4G09000.2 (200)/	Inter-Protein
	1	QE_Plus_YangJing_TCP_Bo_4_33per_20171106.12434.12434.3.0.dta	3	1524.7	1	0.267616	0.010187	6.68134	1	1
78	CSEIWDR(1)-AGECGIDVK(4)	1796.79	null	YAP1C(224)-AT4G31180.1 (502)/	Inter-Protein
	1	QE_Plus_YangJing_TCP_Bo_4_33per_20171106.16800.16800.3.0.dta	3	1796.81	1	0.0946771	0.01378	7.66922	1	1
79	CSEIWDR(1)-AIFTEGCK(7)	1773.79	null	YAP1C(224)-AT2G33210.1 (135)/	Inter-Protein
	1	QE_Plus_YangJing_TCP_Bo_4_33per_20171106.19061.19061.3.0.dta	3	1773.81	1	0.368779	0.014645	8.25632	1	1
80	CSEIWDR(1)-ALDICVK(5)	1708.8	Acetyl[ProteinN-term](10)	YAP1C(224)-AT1G75270.1 (6)/	Inter-Protein
	1	QE_Plus_YangJing_TCP_Bo_4_33per_20171106.24755.24755.2.0.dta	2	1708.81	1	0.000155168	0.011088	6.48875	1	1
	2	QE_Plus_YangJing_TCP_Bo_4_33per_20171106.24722.24722.3.0.dta	3	1708.82	1	0.00296653	0.014292	8.36375	1	1
81	CSEIWDR(1)-ALGTCAR(5)	1596.73	null	YAP1C(224)-AT1G14320.1 (126)/YAP1C(224)-AT1G26910.1 (126)/YAP1C(224)-AT1G66580.1 (126)/	Inter-Protein
	1	QE_Plus_YangJing_TCP_Bo_4_33per_20171106.13705.13705.3.0.dta	3	1596.73	1	0.24869	0.006953	4.35454	1	1
82	CSEIWDR(1)-ATILECVK(6)	1781.86	null	YAP1C(224)-AT1G60070.2 (357)/	Inter-Protein
	1	QE_Plus_YangJing_TCP_Bo_4_33per_20171106.20311.20311.3.0.dta	3	1781.87	1	0.0618917	0.009549	5.35902	1	1
83	CSEIWDR(1)-CADAPR(1)	1537.65	null	YAP1C(224)-AT2G02700.1 (405)/	Inter-Protein
	1	QE_Plus_YangJing_TCP_Bo_4_33per_20171106.11236.11236.3.0.dta	3	1537.66	1	0.566375	0.005391	3.50599	1	1
84	CSEIWDR(1)-CAEEFK(1)	1631.68	null	YAP1C(224)-AT1G09590.1 (101)/YAP1C(224)-AT1G09690.1 (101)/YAP1C(224)-AT1G57660.1 (101)/YAP1C(224)-AT1G57860.1 (101)/	Inter-Protein
	1	QE_Plus_YangJing_TCP_Bo_4_33per_20171106.15463.15463.2.0.dta	2	1631.69	1	5.33801e-05	0.007063	4.32866	1	1
	2	QE_Plus_YangJing_TCP_Bo_4_33per_20171106.15451.15451.3.0.dta	3	1631.69	1	0.00211408	0.010023	6.14274	1	1
	3	QE_Plus_YangJing_TCP_Bo_4_33per_20171106.15479.15479.4.0.dta	4	1631.69	1	0.0163462	0.008133	4.98442	1	1
85	CSEIWDR(1)-CAFLDAR(1)	1700.75	null	YAP1C(224)-AT2G03820.1 (295)/	Inter-Protein
	1	QE_Plus_YangJing_TCP_Bo_4_33per_20171106.21510.21510.3.0.dta	3	1700.76	1	0.151803	0.012716	7.47669	1	1
86	CSEIWDR(1)-CDVDIR(1)	1625.7	null	YAP1C(224)-AT1G18450.1 (348)/YAP1C(224)-AT1G49240.1 (287)/YAP1C(224)-AT2G37620.1 (287)/YAP1C(224)-AT2G42100.1 (288)/YAP1C(224)-AT3G12110.1 (287)/YAP1C(224)-AT3G18780.2 (287)/YAP1C(224)-AT3G46520.1 (287)/YAP1C(224)-AT3G53750.1 (287)/YAP1C(224)-AT5G09810.1 (287)/YAP1C(224)-AT5G59370.1 (287)/	Inter-Protein
	1	QE_Plus_YangJing_TCP_Bo_4_33per_20171106.16381.16381.3.0.dta	3	1625.71	1	0.0219102	0.002478	1.52426	1	1
	2	QE_Plus_YangJing_TCP_Bo_4_33per_20171106.16383.16383.2.0.dta	2	1625.71	1	0.0311339	0.004199	2.58288	1	1
	3	QE_Plus_YangJing_TCP_Bo_4_33per_20171106.16376.16376.4.1.dta	4	1625.71	1	0.0502929	0.005239	3.2226	1	1
87	CSEIWDR(1)-CDVDIRK(1)	1753.8	null	YAP1C(224)-AT1G49240.1 (287)/YAP1C(224)-AT2G37620.1 (287)/YAP1C(224)-AT2G42100.1 (288)/YAP1C(224)-AT3G12110.1 (287)/YAP1C(224)-AT3G18780.2 (287)/YAP1C(224)-AT3G46520.1 (287)/YAP1C(224)-AT3G53750.1 (287)/YAP1C(224)-AT5G09810.1 (287)/YAP1C(224)-AT5G59370.1 (287)/	Inter-Protein
	1	QE_Plus_YangJing_TCP_Bo_4_33per_20171106.13517.13517.3.0.dta	3	1753.81	1	8.91635e-05	0.008963	5.11062	1	1
	2	QE_Plus_YangJing_TCP_Bo_4_33per_20171106.13530.13530.4.0.dta	4	1753.81	1	0.00451857	0.006934	3.9537	1	1
	3	QE_Plus_YangJing_TCP_Bo_4_33per_20171106.13509.13509.3.3.dta	3	1753.81	1	0.0287217	0.01034	5.89577	1	1
88	CSEIWDR(1)-CDVPFVK(1)	1712.78	null	YAP1C(224)-AT5G26710.1 (696)/	Inter-Protein
	1	QE_Plus_YangJing_TCP_Bo_4_33per_20171106.21540.21540.2.0.dta	2	1712.79	1	0.000613841	0.008786	5.12968	1	1
	2	QE_Plus_YangJing_TCP_Bo_4_33per_20171106.21474.21474.2.2.dta	2	1712.79	1	0.0240042	0.01057	6.17127	1	1
	3	QE_Plus_YangJing_TCP_Bo_4_33per_20171106.21457.21457.3.0.dta	3	1712.79	1	0.0542154	0.013449	7.85216	1	1
89	CSEIWDR(1)-CFFLVR(1)	1689.79	null	YAP1C(224)-AT5G62440.1 (139)/	Inter-Protein
	1	QE_Plus_YangJing_TCP_Bo_4_33per_20171106.24646.24646.3.0.dta	3	1689.8	1	0.351367	0.011628	6.88134	1	1
90	CSEIWDR(1)-CGEIPIPK(1)	1761.83	null	YAP1C(224)-AT2G44060.1 (183)/	Inter-Protein
	1	QE_Plus_YangJing_TCP_Bo_4_33per_20171106.21265.21265.2.0.dta	2	1761.84	1	0.00516979	0.011093	6.29629	1	1
	2	QE_Plus_YangJing_TCP_Bo_4_33per_20171106.21139.21139.2.0.dta	2	1761.84	1	0.00635562	0.00812	4.60884	1	1
	3	QE_Plus_YangJing_TCP_Bo_4_33per_20171106.21164.21164.4.0.dta	4	1761.84	1	0.150873	0.007211	4.0929	1	1
	4	QE_Plus_YangJing_TCP_Bo_4_33per_20171106.20905.20905.3.0.dta	3	1761.84	1	0.545104	0.011998	6.80997	1	1
91	CSEIWDR(1)-CGLIVK(1)	1537.75	null	YAP1C(224)-AT5G56250.1 (145)/	Inter-Protein
	1	QE_Plus_YangJing_TCP_Bo_4_33per_20171106.18391.18391.2.0.dta	2	1537.76	1	0.0344659	0.011144	7.24695	1	1
92	CSEIWDR(1)-CGVISPR(1)	1636.76	null	YAP1C(224)-AT1G07770.1 (72)/YAP1C(224)-AT3G46040.1 (72)/YAP1C(224)-AT5G59850.1 (72)/	Inter-Protein
	1	QE_Plus_YangJing_TCP_Bo_4_33per_20171106.16839.16839.3.0.dta	3	1636.77	1	0.000561768	0.013337	8.14843	1	1
	2	QE_Plus_YangJing_TCP_Bo_4_33per_20171106.16980.16980.3.1.dta	3	1636.77	1	0.0112575	0.013571	8.2914	1	1
	3	QE_Plus_YangJing_TCP_Bo_4_33per_20171106.16829.16829.4.0.dta	4	1636.77	1	0.157355	0.01344	8.21136	1	1
93	CSEIWDR(1)-CIITMGA(1)	1629.71	Oxidation[M](15)	YAP1C(224)-AT1G77120.1 (373)/	Inter-Protein
	1	QE_Plus_YangJing_TCP_Bo_4_33per_20171106.19543.19543.2.0.dta	2	1629.71	1	0.00333012	0.007588	4.65605	1	1
	2	QE_Plus_YangJing_TCP_Bo_4_33per_20171106.19630.19630.2.1.dta	2	1629.71	1	0.0596869	0.007525	4.6174	1	1
	3	QE_Plus_YangJing_TCP_Bo_4_33per_20171106.23245.23245.2.0.dta	2	1613.72	1	0.0840331	0.009154	5.67264	1	1
	4	QE_Plus_YangJing_TCP_Bo_4_33per_20171106.19552.19552.3.0.dta	3	1629.72	1	0.126302	0.009361	5.74398	1	1
94	CSEIWDR(1)-CITIVK(1)	1581.78	null	YAP1C(224)-AT5G11900.1 (119)/	Inter-Protein
	1	QE_Plus_YangJing_TCP_Bo_4_33per_20171106.19165.19165.3.0.dta	3	1581.79	1	0.31014	0.013733	8.68201	1	1
95	CSEIWDR(1)-CLAPLVK(1)	1648.82	null	YAP1C(224)-AT2G02560.1 (71)/	Inter-Protein
	1	QE_Plus_YangJing_TCP_Bo_4_33per_20171106.21517.21517.3.0.dta	3	1648.83	1	0.00321573	0.013194	8.00209	1	1
	2	QE_Plus_YangJing_TCP_Bo_4_33per_20171106.21539.21539.3.1.dta	3	1648.83	1	0.0494631	0.013254	8.03848	1	1
	3	QE_Plus_YangJing_TCP_Bo_4_33per_20171106.21530.21530.2.0.dta	2	1648.83	1	0.249948	0.009026	5.47422	1	1
	4	QE_Plus_YangJing_TCP_Bo_4_33per_20171106.21548.21548.2.1.dta	2	1648.83	1	0.441694	0.008988	5.45118	1	1
	5	QE_Plus_YangJing_TCP_Bo_4_33per_20171106.21555.21555.4.0.dta	4	1648.83	1	0.565432	0.011368	6.89463	1	1
96	CSEIWDR(1)-CLATPK(1)	1537.71	null	YAP1C(224)-AT2G42710.1 (282)/	Inter-Protein
	1	QE_Plus_YangJing_TCP_Bo_4_33per_20171106.15321.15321.3.0.dta	3	1537.72	1	0.263301	0.009191	5.97706	1	1
97	CSEIWDR(1)-CMEPVEK(1)	1756.73	Oxidation[M](12)	YAP1C(224)-AT3G09440.1 (319)/YAP1C(224)-AT3G12580.1 (319)/YAP1C(224)-AT5G02490.1 (319)/YAP1C(224)-AT5G02500.1 (319)/	Inter-Protein
	1	QE_Plus_YangJing_TCP_Bo_4_33per_20171106.12055.12055.2.0.dta	2	1756.74	1	1.15121e-05	0.006905	3.93059	1	1
	2	QE_Plus_YangJing_TCP_Bo_4_33per_20171106.15553.15553.2.0.dta	2	1740.75	1	2.33521e-05	0.008639	4.96284	1	1
	3	QE_Plus_YangJing_TCP_Bo_4_33per_20171106.12022.12022.3.0.dta	3	1756.74	1	0.00133335	0.007238	4.12015	1	1
	4	QE_Plus_YangJing_TCP_Bo_4_33per_20171106.12178.12178.3.0.dta	3	1756.74	1	0.00184791	0.009198	5.23585	1	1
	5	QE_Plus_YangJing_TCP_Bo_4_33per_20171106.15424.15424.3.0.dta	3	1740.75	1	0.003564	0.009369	5.3822	1	1
	6	QE_Plus_YangJing_TCP_Bo_4_33per_20171106.12438.12438.3.0.dta	3	1756.74	1	0.00584405	0.010684	6.08174	1	1
	7	QE_Plus_YangJing_TCP_Bo_4_33per_20171106.14919.14919.3.0.dta	3	1740.74	1	0.00640628	0.004737	2.72126	1	1
	8	QE_Plus_YangJing_TCP_Bo_4_33per_20171106.15419.15419.4.0.dta	4	1740.75	1	0.0522198	0.010249	5.88773	1	1
	9	QE_Plus_YangJing_TCP_Bo_4_33per_20171106.12029.12029.4.0.dta	4	1756.74	1	0.117307	0.007317	4.16512	1	1
	10	QE_Plus_YangJing_TCP_Bo_4_33per_20171106.12192.12192.4.1.dta	4	1756.74	1	0.168025	0.009675	5.50738	1	1
	11	QE_Plus_YangJing_TCP_Bo_4_33per_20171106.15597.15597.2.1.dta	2	1740.75	1	0.216731	0.009101	5.22824	1	1
	12	QE_Plus_YangJing_TCP_Bo_4_33per_20171106.15538.15538.4.1.dta	4	1740.75	1	0.407138	0.009355	5.37416	1	1
	13	QE_Plus_YangJing_TCP_Bo_4_33per_20171106.15547.15547.3.1.dta	3	1740.75	1	0.419183	0.010119	5.81305	1	1
98	CSEIWDR(1)-CSATNR(1)	1556.66	null	YAP1C(224)-AT3G53890.1 (17)/YAP1C(224)-AT5G27700.1 (17)/	Inter-Protein
	1	QE_Plus_YangJing_TCP_Bo_4_33per_20171106.9516.9516.3.1.dta	3	1556.67	1	0.0593767	0.007149	4.59253	1	1
	2	QE_Plus_YangJing_TCP_Bo_4_33per_20171106.9393.9393.3.0.dta	3	1556.66	1	0.0643057	0.003202	2.05697	1	1
99	CSEIWDR(1)-CSEEQTK(1)	1729.72	null	YAP1C(224)-AT4G17190.1 (267)/YAP1C(224)-AT5G47770.1 (309)/	Inter-Protein
	1	QE_Plus_YangJing_TCP_Bo_4_33per_20171106.9269.9269.3.1.dta	3	1729.73	1	0.0802098	0.010384	6.0033	1	1
100	CSEIWDR(1)-CSEIWDR(1)	1813.76	null	YAP1C(224)-YAP1C(224)/	Inter-Protein
	1	QE_Plus_YangJing_TCP_Bo_4_33per_20171106.21920.21920.2.0.dta	2	1813.77	1	0.0560552	0.008893	4.90307	1	1
	2	QE_Plus_YangJing_TCP_Bo_4_33per_20171106.22057.22057.4.0.dta	4	1813.77	1	0.190661	0.005026	2.77103	1	1
	3	QE_Plus_YangJing_TCP_Bo_4_33per_20171106.22080.22080.2.0.dta	2	1813.76	1	0.24585	0.000953	0.525427	1	1
	4	QE_Plus_YangJing_TCP_Bo_4_33per_20171106.22036.22036.3.0.dta	3	1813.77	1	0.333799	0.003837	2.11549	1	1
101	CSEIWDR(1)-CSWLVVK(1)	1739.82	null	YAP1C(224)-AT4G17190.1 (256)/YAP1C(224)-AT5G47770.1 (298)/	Inter-Protein
	1	QE_Plus_YangJing_TCP_Bo_4_33per_20171106.23739.23739.4.0.dta	4	1739.83	1	0.00403342	0.00876	5.03499	1	1
	2	QE_Plus_YangJing_TCP_Bo_4_33per_20171106.23714.23714.3.0.dta	3	1739.83	1	0.0102621	0.010049	5.77587	1	1
102	CSEIWDR(1)-CVDLSR(1)	1597.71	null	YAP1C(224)-AT4G37870.1 (410)/	Inter-Protein
	1	QE_Plus_YangJing_TCP_Bo_4_33per_20171106.17171.17171.2.0.dta	2	1597.72	1	0.0549829	0.007196	4.50395	1	1
103	CSEIWDR(1)-CVEHAK(1)	1591.7	null	YAP1C(224)-AT1G27090.1 (201)/	Inter-Protein
	1	QE_Plus_YangJing_TCP_Bo_4_33per_20171106.8439.8439.3.0.dta	3	1591.7	1	0.0675177	0.003677	2.31011	1	1
104	CSEIWDR(1)-CVESGAK(1)	1598.69	null	YAP1C(224)-AT3G11830.1 (284)/	Inter-Protein
	1	QE_Plus_YangJing_TCP_Bo_4_33per_20171106.11114.11114.3.0.dta	3	1598.7	1	0.0106872	0.006285	3.93133	1	1
	2	QE_Plus_YangJing_TCP_Bo_4_33per_20171106.11116.11116.4.0.dta	4	1598.7	1	0.0555804	0.005121	3.20324	1	1
105	CSEIWDR(1)-CVLDTSK(1)	1670.75	null	YAP1C(224)-AT5G43940.2 (385)/	Inter-Protein
	1	QE_Plus_YangJing_TCP_Bo_4_33per_20171106.16457.16457.3.0.dta	3	1670.75	1	0.0186177	0.002424	1.45084	1	1
106	CSEIWDR(1)-DLAILCQK(6)	1808.87	null	YAP1C(224)-AT4G16130.1 (729)/	Inter-Protein
	1	QE_Plus_YangJing_TCP_Bo_4_33per_20171106.23571.23571.3.0.dta	3	1808.88	1	0.0374951	0.010025	5.54214	1	1
107	CSEIWDR(1)-EGVCFAK(4)	1658.73	null	YAP1C(224)-AT4G25740.1 (21)/YAP1C(224)-AT5G52650.1 (21)/	Inter-Protein
	1	QE_Plus_YangJing_TCP_Bo_4_33per_20171106.18251.18251.3.0.dta	3	1658.74	1	0.583325	0.012683	7.64621	1	1
108	CSEIWDR(1)-ETVCDR(4)	1627.68	null	YAP1C(224)-AT1G56070.1 (569)/	Inter-Protein
	1	QE_Plus_YangJing_TCP_Bo_4_33per_20171106.11851.11851.3.0.dta	3	1627.69	1	0.264171	0.010823	6.64933	1	1
	2	QE_Plus_YangJing_TCP_Bo_4_33per_20171106.11938.11938.3.1.dta	3	1627.69	1	0.399218	0.010607	6.51662	1	1
109	CSEIWDR(1)-FASCEK(4)	1589.67	null	YAP1C(224)-AT3G14990.1 (292)/	Inter-Protein
	1	QE_Plus_YangJing_TCP_Bo_4_33per_20171106.12417.12417.2.0.dta	2	1589.68	1	0.000761689	0.007909	4.97524	1	1
110	CSEIWDR(1)-FCDINDK(2)	1759.74	null	YAP1C(224)-AT4G30930.1 (167)/	Inter-Protein
	1	QE_Plus_YangJing_TCP_Bo_4_33per_20171106.16970.16970.3.0.dta	3	1759.76	1	0.10224	0.013747	7.81194	1	1
111	CSEIWDR(1)-FEGLCK(5)	1601.71	null	YAP1C(224)-AT5G56000.1 (543)/YAP1C(224)-AT5G56010.1 (543)/YAP1C(224)-AT5G56030.2 (572)/	Inter-Protein
	1	QE_Plus_YangJing_TCP_Bo_4_33per_20171106.18417.18417.2.0.dta	2	1601.72	1	0.00193821	0.008734	5.45293	1	1
	2	QE_Plus_YangJing_TCP_Bo_4_33per_20171106.18292.18292.3.0.dta	3	1601.72	1	0.0489238	0.013984	8.73068	1	1
	3	QE_Plus_YangJing_TCP_Bo_4_33per_20171106.18280.18280.2.0.dta	2	1601.72	1	0.141451	0.011794	7.36339	1	1
112	CSEIWDR(1)-FGLLGCIR(6)	1783.86	null	YAP1C(224)-AT1G66130.1 (14)/	Inter-Protein
	1	QE_Plus_YangJing_TCP_Bo_4_33per_20171106.25474.25474.3.0.dta	3	1783.88	1	0.166761	0.013498	7.56673	1	1
113	CSEIWDR(1)-GCEVIVSGK(2)	1796.83	null	YAP1C(224)-AT2G31610.1 (134)/YAP1C(224)-AT3G53870.1 (134)/YAP1C(224)-AT5G35530.1 (134)/	Inter-Protein
	1	QE_Plus_YangJing_TCP_Bo_4_33per_20171106.16098.16098.2.0.dta	2	1796.84	1	3.68249e-05	0.008383	4.66544	1	1
	2	QE_Plus_YangJing_TCP_Bo_4_33per_20171106.16109.16109.3.1.dta	3	1796.84	1	0.00940364	0.009842	5.47742	1	1
	3	QE_Plus_YangJing_TCP_Bo_4_33per_20171106.16084.16084.4.0.dta	4	1796.84	1	0.0184143	0.009519	5.29766	1	1
114	CSEIWDR(1)-GIGFEICR(7)	1799.82	null	YAP1C(224)-AT1G01800.1 (21)/YAP1C(224)-AT2G24190.2 (28)/YAP1C(224)-AT3G61220.3 (54)/	Inter-Protein
	1	QE_Plus_YangJing_TCP_Bo_4_33per_20171106.23446.23446.2.0.dta	2	1799.83	1	0.0924786	0.005891	3.27311	1	1
	2	QE_Plus_YangJing_TCP_Bo_4_33per_20171106.23411.23411.4.0.dta	4	1799.83	1	0.326417	0.007141	3.96762	1	1
	3	QE_Plus_YangJing_TCP_Bo_4_33per_20171106.23417.23417.3.0.dta	3	1799.83	1	0.374308	0.006713	3.72982	1	1
115	CSEIWDR(1)-GIVPFCK(6)	1668.79	null	YAP1C(224)-AT1G54270.1 (74)/YAP1C(224)-AT3G13920.5 (78)/	Inter-Protein
	1	QE_Plus_YangJing_TCP_Bo_4_33per_20171106.22543.22543.2.0.dta	2	1668.79	1	0.00109132	0.003573	2.14108	1	1
	2	QE_Plus_YangJing_TCP_Bo_4_33per_20171106.22501.22501.3.0.dta	3	1668.79	1	0.00136099	0.006463	3.87287	1	1
116	CSEIWDR(1)-GTPCFR(4)	1585.69	null	YAP1C(224)-AT4G31700.1 (83)/YAP1C(224)-AT5G10360.1 (83)/	Inter-Protein
	1	QE_Plus_YangJing_TCP_Bo_4_33per_20171106.17079.17079.3.0.dta	3	1585.7	1	0.498565	0.012976	8.1832	1	1
	2	QE_Plus_YangJing_TCP_Bo_4_33per_20171106.17169.17169.4.0.dta	4	1585.7	1	0.504105	0.011064	6.97741	1	1
117	CSEIWDR(1)-GVFSFVCK(7)	1791.82	null	YAP1C(224)-AT5G57290.1 (8)/	Inter-Protein
	1	QE_Plus_YangJing_TCP_Bo_4_33per_20171106.24701.24701.3.0.dta	3	1791.83	1	0.0496062	0.013149	7.33835	1	1
118	CSEIWDR(1)-ICDFGLAR(2)	1799.82	null	YAP1C(224)-AT1G07880.2 (176)/YAP1C(224)-AT1G10210.1 (175)/YAP1C(224)-AT1G18150.1 (247)/YAP1C(224)-AT1G59580.1 (175)/YAP1C(224)-AT1G67580.1 (547)/YAP1C(224)-AT1G73670.1 (233)/YAP1C(224)-AT2G18170.1 (175)/YAP1C(224)-AT2G42880.1 (168)/YAP1C(224)-AT2G43790.1 (206)/YAP1C(224)-AT3G18040.3 (275)/YAP1C(224)-AT3G45640.1 (181)/YAP1C(224)-AT3G59790.1 (203)/YAP1C(224)-AT4G36450.1 (175)/YAP1C(224)-AT5G19010.1…	Inter-Protein
	1	QE_Plus_YangJing_TCP_Bo_4_33per_20171106.23080.23080.3.0.dta	3	1799.83	1	0.0218434	0.007146	3.9704	1	1
119	CSEIWDR(1)-ICLDILK(2)	1722.86	null	YAP1C(224)-AT1G16890.3 (98)/YAP1C(224)-AT1G78870.2 (89)/	Inter-Protein
	1	QE_Plus_YangJing_TCP_Bo_4_33per_20171106.25336.25336.4.0.dta	4	1722.86	1	0.207681	0.006106	3.54412	1	1
120	CSEIWDR(1)-ICVDHFK(2)	1766.8	null	YAP1C(224)-AT1G06410.1 (542)/	Inter-Protein
	1	QE_Plus_YangJing_TCP_Bo_4_33per_20171106.17589.17589.3.0.dta	3	1766.81	1	0.0367173	0.012824	7.25833	1	1
121	CSEIWDR(1)-ILCPSGK(3)	1622.77	null	YAP1C(224)-AT3G20630.1 (453)/	Inter-Protein
	1	QE_Plus_YangJing_TCP_Bo_4_33per_20171106.14930.14930.3.0.dta	3	1622.77	1	0.00793315	-0.000395	-0.243411	1	1
	2	QE_Plus_YangJing_TCP_Bo_4_33per_20171106.14923.14923.4.0.dta	4	1622.77	1	0.113983	0.004806	2.96161	1	1
122	CSEIWDR(1)-ILEICR(5)	1651.79	null	YAP1C(224)-AT1G11630.1 (62)/YAP1C(224)-AT1G61870.1 (67)/	Inter-Protein
	1	QE_Plus_YangJing_TCP_Bo_4_33per_20171106.20502.20502.3.2.dta	3	1651.81	1	0.576637	0.012237	7.40831	1	1
123	CSEIWDR(1)-ILLKIACK(7)	1806.96	null	YAP1C(224)-AT3G45245.1 (110)/	Inter-Protein
	1	QE_Plus_YangJing_TCP_Bo_4_33per_20171106.19307.19307.3.0.dta	3	1806.96	1	0.284513	0.002143	1.18597	1	1
124	CSEIWDR(1)-IVDICEK(5)	1724.8	null	YAP1C(224)-AT3G51800.2 (51)/	Inter-Protein
	1	QE_Plus_YangJing_TCP_Bo_4_33per_20171106.17993.17993.2.0.dta	2	1724.8	1	5.15205e-05	0.000851	0.493391	1	1
	2	QE_Plus_YangJing_TCP_Bo_4_33per_20171106.17976.17976.3.0.dta	3	1724.8	1	0.00199824	0.002713	1.57294	1	1
125	CSEIWDR(1)-LDCPAIGK(3)	1721.8	null	YAP1C(224)-AT5G49910.1 (179)/	Inter-Protein
	1	QE_Plus_YangJing_TCP_Bo_4_33per_20171106.16974.16974.2.0.dta	2	1721.81	1	9.21971e-05	0.013319	7.73552	1	1
	2	QE_Plus_YangJing_TCP_Bo_4_33per_20171106.16925.16925.3.0.dta	3	1721.81	1	0.000216328	0.013791	8.00965	1	1
	3	QE_Plus_YangJing_TCP_Bo_4_33per_20171106.16832.16832.2.0.dta	2	1721.81	1	0.00341744	0.012223	7.09897	1	1
	4	QE_Plus_YangJing_TCP_Bo_4_33per_20171106.16776.16776.3.0.dta	3	1721.81	1	0.0564262	0.012801	7.43467	1	1
	5	QE_Plus_YangJing_TCP_Bo_4_33per_20171106.17005.17005.4.0.dta	4	1721.81	1	0.187378	0.013971	8.11419	1	1
	6	QE_Plus_YangJing_TCP_Bo_4_33per_20171106.16859.16859.4.1.dta	4	1721.81	1	0.231655	0.014585	8.47079	1	1
126	CSEIWDR(1)-LDVELCK(6)	1724.8	null	YAP1C(224)-AT3G10640.1 (43)/	Inter-Protein
	1	QE_Plus_YangJing_TCP_Bo_4_33per_20171106.20852.20852.3.0.dta	3	1724.8	1	0.0386077	0.003636	2.10807	1	1
127	CSEIWDR(1)-LECPAINK(3)	1792.84	null	YAP1C(224)-AT4G24280.1 (179)/	Inter-Protein
	1	QE_Plus_YangJing_TCP_Bo_4_33per_20171106.15568.15568.2.0.dta	2	1792.84	1	0.000139928	0.007241	4.03885	1	1
	2	QE_Plus_YangJing_TCP_Bo_4_33per_20171106.15561.15561.3.1.dta	3	1792.85	1	0.00470703	0.009485	5.2905	1	1
	3	QE_Plus_YangJing_TCP_Bo_4_33per_20171106.15610.15610.3.0.dta	3	1792.85	1	0.33659	0.009929	5.53815	1	1
128	CSEIWDR(1)-LQELCEK(5)	1767.8	null	YAP1C(224)-AT1G51020.1 (67)/	Inter-Protein
	1	QE_Plus_YangJing_TCP_Bo_4_33per_20171106.16043.16043.2.0.dta	2	1767.81	1	0.0408109	0.006173	3.4919	1	1
	2	QE_Plus_YangJing_TCP_Bo_4_33per_20171106.16008.16008.3.0.dta	3	1767.81	1	0.178019	0.008141	4.60515	1	1
129	CSEIWDR(1)-LYFCGK(4)	1635.73	null	YAP1C(224)-AT3G55680.1 (104)/	Inter-Protein
	1	QE_Plus_YangJing_TCP_Bo_4_33per_20171106.18553.18553.3.0.dta	3	1635.74	1	0.529797	0.01294	7.91084	1	1
130	CSEIWDR(1)-MEALVCR(6)	1768.78	Acetyl[ProteinN-term](10)	YAP1C(224)-AT3G56460.1 (6)/	Inter-Protein
	1	QE_Plus_YangJing_TCP_Bo_4_33per_20171106.25295.25295.3.3.dta	3	1768.79	1	0.582868	0.010954	6.19296	1	1
131	CSEIWDR(1)-NCAPIMVR(2)	1808.82	null	YAP1C(224)-AT1G07890.1 (32)/	Inter-Protein
	1	QE_Plus_YangJing_TCP_Bo_4_33per_20171106.19193.19193.2.0.dta	2	1808.83	1	0.0089462	0.010344	5.71863	1	1
	2	QE_Plus_YangJing_TCP_Bo_4_33per_20171106.19183.19183.3.0.dta	3	1808.84	1	0.0346454	0.013459	7.44075	1	1
	3	QE_Plus_YangJing_TCP_Bo_4_33per_20171106.19160.19160.4.0.dta	4	1808.84	1	0.067645	0.013348	7.37938	1	1
132	CSEIWDR(1)-NNCFLVK(3)	1742.8	null	YAP1C(224)-AT4G29410.1 (18)/	Inter-Protein
	1	QE_Plus_YangJing_TCP_Bo_4_33per_20171106.20409.20409.2.0.dta	2	1742.81	1	0.00310312	0.010897	6.25259	1	1
	2	QE_Plus_YangJing_TCP_Bo_4_33per_20171106.20367.20367.3.0.dta	3	1742.81	1	0.144696	0.011423	6.5544	1	1
133	CSEIWDR(1)-NTGSPTCK(7)	1712.74	null	YAP1C(224)-AT1G56070.1 (267)/	Inter-Protein
	1	QE_Plus_YangJing_TCP_Bo_4_33per_20171106.9857.9857.2.0.dta	2	1712.74	1	0.000854687	0.005402	3.15402	1	1
	2	QE_Plus_YangJing_TCP_Bo_4_33per_20171106.9804.9804.3.0.dta	3	1712.74	1	0.00185462	0.00128	0.747342	1	1
134	CSEIWDR(1)-PHTVPCK(6)	1686.77	null	YAP1C(224)-AT1G58380.1 (175)/YAP1C(224)-AT1G58684.1 (175)/YAP1C(224)-AT1G58983.1 (175)/YAP1C(224)-AT1G59359.1 (175)/YAP1C(224)-AT2G41840.1 (176)/YAP1C(224)-AT3G57490.1 (167)/	Inter-Protein
	1	QE_Plus_YangJing_TCP_Bo_4_33per_20171106.9665.9665.3.0.dta	3	1686.78	1	0.593486	0.01122	6.65176	1	1
135	CSEIWDR(1)-SCALINQK(2)	1781.83	null	YAP1C(224)-AT1G33120.1 (161)/YAP1C(224)-AT1G33140.1 (161)/YAP1C(224)-AT4G10450.1 (161)/	Inter-Protein
	1	QE_Plus_YangJing_TCP_Bo_4_33per_20171106.16464.16464.2.0.dta	2	1781.84	1	0.00276017	0.008741	4.90563	1	1
	2	QE_Plus_YangJing_TCP_Bo_4_33per_20171106.16425.16425.3.0.dta	3	1781.84	1	0.00618158	0.008052	4.51895	1	1
	3	QE_Plus_YangJing_TCP_Bo_4_33per_20171106.16441.16441.4.0.dta	4	1781.84	1	0.00959777	0.005475	3.07268	1	1
136	CSEIWDR(1)-TDACFIR(4)	1730.76	null	YAP1C(224)-AT1G53750.1 (229)/	Inter-Protein
	1	QE_Plus_YangJing_TCP_Bo_4_33per_20171106.19606.19606.3.0.dta	3	1730.77	1	0.139678	0.00988	5.70847	1	1
137	CSEIWDR(1)-TFVDCLR(5)	1758.79	null	YAP1C(224)-AT2G01140.1 (128)/	Inter-Protein
	1	QE_Plus_YangJing_TCP_Bo_4_33per_20171106.22299.22299.3.0.dta	3	1758.81	1	0.0165536	0.0141	8.01686	1	1
138	CSEIWDR(1)-VAVQCK(5)	1552.72	null	YAP1C(224)-AT1G56070.1 (495)/	Inter-Protein
	1	QE_Plus_YangJing_TCP_Bo_4_33per_20171106.11474.11474.3.2.dta	3	1552.73	1	0.330299	0.004306	2.77319	1	1
139	CSEIWDR(1)-VCGELVR(2)	1680.78	null	YAP1C(224)-AT2G02560.1 (536)/	Inter-Protein
	1	QE_Plus_YangJing_TCP_Bo_4_33per_20171106.17162.17162.3.0.dta	3	1680.79	1	0.103765	0.010481	6.23578	1	1
	2	QE_Plus_YangJing_TCP_Bo_4_33per_20171106.17202.17202.4.0.dta	4	1680.79	1	0.333081	0.008904	5.29753	1	1
140	CSEIWDR(1)-VCTDLVR(2)	1710.79	null	YAP1C(224)-AT3G45030.1 (41)/YAP1C(224)-AT3G47370.1 (39)/YAP1C(224)-AT5G62300.1 (41)/	Inter-Protein
	1	QE_Plus_YangJing_TCP_Bo_4_33per_20171106.18430.18430.2.0.dta	2	1710.8	1	0.29901	0.007951	4.64755	1	1
	2	QE_Plus_YangJing_TCP_Bo_4_33per_20171106.18464.18464.3.1.dta	3	1710.8	1	0.431613	0.010624	6.20998	1	1
141	CSEIWDR(1)-VFIDQCK(6)	1757.8	null	YAP1C(224)-AT4G22670.1 (16)/	Inter-Protein
	1	QE_Plus_YangJing_TCP_Bo_4_33per_20171106.18301.18301.2.0.dta	2	1757.81	1	0.000207179	0.014167	8.05951	1	1
	2	QE_Plus_YangJing_TCP_Bo_4_33per_20171106.18266.18266.3.0.dta	3	1757.81	1	0.120861	0.014607	8.30983	1	1
142	CSEIWDR(1)-VGALSIVCK(8)	1794.89	null	YAP1C(224)-AT5G11520.1 (311)/YAP1C(224)-AT5G19550.1 (267)/	Inter-Protein
	1	QE_Plus_YangJing_TCP_Bo_4_33per_20171106.21910.21910.3.0.dta	3	1794.9	1	0.0454863	0.014336	7.98713	1	1
143	CSEIWDR(1)-VIEYCK(5)	1659.75	null	YAP1C(224)-AT1G20140.1 (61)/YAP1C(224)-AT1G75950.1 (59)/YAP1C(224)-AT2G03160.1 (59)/YAP1C(224)-AT2G25700.1 (61)/YAP1C(224)-AT3G60010.1 (58)/YAP1C(224)-AT4G34210.1 (59)/YAP1C(224)-AT4G34470.1 (59)/YAP1C(224)-AT5G42190.1 (60)/	Inter-Protein
	1	QE_Plus_YangJing_TCP_Bo_4_33per_20171106.15560.15560.3.0.dta	3	1659.76	1	0.00199756	0.009773	5.88823	1	1
	2	QE_Plus_YangJing_TCP_Bo_4_33per_20171106.15415.15415.3.0.dta	3	1659.76	1	0.00343342	0.009668	5.82497	1	1
	3	QE_Plus_YangJing_TCP_Bo_3_33per_20171106.16363.16363.2.0.dta	2	1659.76	1	0.36509	0.00648	3.9042	1	1
	4	QE_Plus_YangJing_TCP_Bo_4_33per_20171106.15469.15469.4.0.dta	4	1659.76	1	0.582177	0.011573	6.97274	1	1
144	CSEIWDR(1)-VSGSGICAK(7)	1726.79	null	YAP1C(224)-AT3G07110.2 (8)/YAP1C(224)-AT4G13170.1 (8)/	Inter-Protein
	1	QE_Plus_YangJing_TCP_Bo_4_33per_20171106.13551.13551.3.0.dta	3	1726.8	1	0.00334143	0.006516	3.77348	1	1
145	CSEIWDR(1)-VSGSGICSK(7)	1742.78	null	YAP1C(224)-AT3G24830.1 (8)/YAP1C(224)-AT5G48760.1 (8)/	Inter-Protein
	1	QE_Plus_YangJing_TCP_Bo_4_33per_20171106.13000.13000.2.0.dta	2	1742.79	1	7.79276e-07	0.003568	2.0473	1	1
	2	QE_Plus_YangJing_TCP_Bo_4_33per_20171106.12952.12952.3.0.dta	3	1742.79	1	0.00108543	0.00482	2.76569	1	1
146	CSEIWDR(1)-VSLTCR(5)	1583.73	null	YAP1C(224)-AT4G20350.2 (228)/	Inter-Protein
	1	QE_Plus_YangJing_TCP_Bo_4_33per_20171106.15418.15418.3.0.dta	3	1583.74	1	0.113238	0.009827	6.20497	1	1
147	CSEIWDR(1)-YCLLGR(2)	1629.75	null	YAP1C(224)-AT3G07110.2 (141)/YAP1C(224)-AT3G24830.1 (141)/YAP1C(224)-AT4G13170.1 (141)/YAP1C(224)-AT5G48760.1 (141)/	Inter-Protein
	1	QE_Plus_YangJing_TCP_Bo_4_33per_20171106.22966.22966.3.0.dta	3	1629.76	1	0.00660796	0.008878	5.44746	1	1
148	CSEIWDR(1)-YICAPDAK(3)	1785.79	null	YAP1C(224)-AT1G51450.1 (408)/	Inter-Protein
	1	QE_Plus_YangJing_TCP_Bo_4_33per_20171106.16934.16934.4.0.dta	4	1785.8	1	0.421849	0.010766	6.02869	1	1
149	CTILPQEDKIPAIVDR(1)-TAPDNFYCK(8)	2866.41	null	AT1G17290.1 (514)-AT1G17290.1 (486)/	Intra-Protein
	1	QE_Plus_YangJing_TCP_Bo_2_33per_20171106.22776.22776.5.0.dta	5	2866.43	1	0.167677	0.02317	8.08328	1	1
	2	QE_Plus_YangJing_TCP_Bo_2_33per_20171106.22821.22821.5.1.dta	5	2866.44	1	0.302682	0.029128	10.1618	1	1
150	CVKPPVIYGDVSRPK(1)-CSEIWDR(1)	2563.28	null	AT3G03780.1 (522)-YAP1C(224)/AT5G17920.1 (522)-YAP1C(224)/	Inter-Protein
	1	QE_Plus_YangJing_TCP_Bo_4_33per_20171106.19230.19230.4.0.dta	4	2563.3	1	0.000302166	0.017622	6.87479	1	1
	2	QE_Plus_YangJing_TCP_Bo_4_33per_20171106.19195.19195.5.0.dta	5	2563.3	1	0.0439818	0.020511	8.00186	1	1
	3	QE_Plus_YangJing_TCP_Bo_4_33per_20171106.19269.19269.3.0.dta	3	2563.3	1	0.169845	0.01564	6.10156	1	1
151	CVVIDGGELQSR(1)-CSEIWDR(1)	2181.01	null	AT1G32440.1 (239)-YAP1C(224)/	Inter-Protein
	1	QE_Plus_YangJing_TCP_Bo_4_33per_20171106.20931.20931.3.0.dta	3	2181.02	1	0.421823	0.013024	5.97156	1	1
152	CYYAFGALVSEDLSHK(1)-CSEIWDR(1)	2708.21	null	AT3G15000.1 (145)-YAP1C(224)/	Inter-Protein
	1	QE_Plus_YangJing_TCP_Bo_4_33per_20171106.25943.25943.4.1.dta	4	2708.23	1	0.177869	0.019646	7.25423	1	1
153	DAEADPSSALRPVEIIGTVSCIEK(21)-CSEIWDR(1)	3405.63	null	AT1G33680.1 (290)-YAP1C(224)/	Inter-Protein
	1	QE_Plus_YangJing_TCP_Bo_4_33per_20171106.26861.26861.5.0.dta	5	3405.65	1	0.163362	0.018683	5.48592	1	1
154	DAKDPETLANLVVCSLHVGK(14)-CSEIWDR(1)	3014.47	null	AT1G30630.1 (249)-YAP1C(224)/AT2G34840.1 (250)-YAP1C(224)/	Inter-Protein
	1	QE_Plus_YangJing_TCP_Bo_4_33per_20171106.27704.27704.5.0.dta	5	3014.49	1	0.0244436	0.015042	4.98993	1	1
155	DCGVESFGADRK(2)-CSEIWDR(1)	2188.94	null	AT1G24180.1 (376)-YAP1C(224)/	Inter-Protein
	1	QE_Plus_YangJing_TCP_Bo_4_33per_20171106.17439.17439.3.0.dta	3	2188.95	1	0.0212398	0.011566	5.28384	1	1
	2	QE_Plus_YangJing_TCP_Bo_4_33per_20171106.17413.17413.4.0.dta	4	2188.96	1	0.125587	0.01689	7.71607	1	1
156	DDLLEEACKK(8)-CSEIWDR(1)	2068.93	null	AT5G41950.1 (257)-YAP1C(224)/	Inter-Protein
	1	QE_Plus_YangJing_TCP_Bo_4_33per_20171106.19610.19610.3.0.dta	3	2068.94	1	0.0988383	0.01037	5.01225	1	1
157	DDQTKPCK(7)-CSEIWDR(1)	1839.8	null	AT1G43170.1 (41)-YAP1C(224)/	Inter-Protein
	1	QE_Plus_YangJing_TCP_Bo_4_33per_20171106.8805.8805.3.0.dta	3	1839.81	1	0.000727455	0.007756	4.21568	1	1
	2	QE_Plus_YangJing_TCP_Bo_4_33per_20171106.8949.8949.3.0.dta	3	1839.81	1	0.00520809	0.010405	5.65551	1	1
	3	QE_Plus_YangJing_TCP_Bo_4_33per_20171106.8818.8818.2.0.dta	2	1839.81	1	0.0684976	0.007233	3.93141	1	1
158	DELFCIR(5)-SCVWHAR(2)	1750.82	null	AT1G07140.1 (137)-AT1G07140.1 (119)/AT1G07140.1 (137)-AT2G30060.1 (121)/AT2G30060.1 (139)-AT1G07140.1 (119)/AT2G30060.1 (139)-AT2G30060.1 (121)/AT5G58590.1 (136)-AT1G07140.1 (119)/AT5G58590.1 (136)-AT2G30060.1 (121)/	Intra-Protein
	1	QE_Plus_YangJing_TCP_Bo_1_33per_20171106.21483.21483.4.0.dta	4	1750.82	1	0.0716517	0.007121	4.06725	1	1
159	DGDGCITTK(5)-CSEIWDR(1)	1814.77	null	AT2G27030.3 (27)-YAP1C(224)/AT3G43810.2 (27)-YAP1C(224)/AT3G56800.1 (27)-YAP1C(224)/AT5G21274.1 (27)-YAP1C(224)/	Inter-Protein
	1	QE_Plus_YangJing_TCP_Bo_4_33per_20171106.14371.14371.3.0.dta	3	1814.78	1	0.362255	0.007771	4.28209	1	1
160	DGHFCPALTK(5)-CSEIWDR(1)	1993.89	null	AT3G25230.2 (206)-YAP1C(224)/	Inter-Protein
	1	QE_Plus_YangJing_TCP_Bo_4_33per_20171106.18232.18232.3.0.dta	3	1993.9	1	0.100507	0.013331	6.68593	1	1
	2	QE_Plus_YangJing_TCP_Bo_4_33per_20171106.18241.18241.4.0.dta	4	1993.9	1	0.591292	0.013749	6.89557	1	1
161	DHCTFIGR(3)-CSEIWDR(1)	1853.81	null	AT1G24180.1 (124)-YAP1C(224)/	Inter-Protein
	1	QE_Plus_YangJing_TCP_Bo_4_33per_20171106.19034.19034.3.0.dta	3	1853.81	1	0.286903	0.008848	4.77288	1	1
162	DLKPGNLLVNANCDLK(13)-CSEIWDR(1)	2632.29	null	AT1G10210.1 (170)-YAP1C(224)/AT1G59580.1 (170)-YAP1C(224)/AT2G18170.1 (170)-YAP1C(224)/AT4G36450.1 (170)-YAP1C(224)/	Inter-Protein
	1	QE_Plus_YangJing_TCP_Bo_4_33per_20171106.23959.23959.4.0.dta	4	2632.3	1	0.0260981	0.012476	4.73961	1	1
163	DLKPSNLLLNANCDLK(13)-CSEIWDR(1)	2676.31	null	AT1G01560.2 (178)-YAP1C(224)/AT2G43790.1 (201)-YAP1C(224)/AT3G45640.1 (176)-YAP1C(224)/AT4G01370.1 (181)-YAP1C(224)/	Inter-Protein
	1	QE_Plus_YangJing_TCP_Bo_4_33per_20171106.24623.24623.4.0.dta	4	2676.33	1	0.142768	0.015901	5.94139	1	1
164	DLLDLGCQTVADMITGK(7)-CSEIWDR(1)	2698.25	null	AT3G60010.1 (112)-YAP1C(224)/	Inter-Protein
	1	QE_Plus_YangJing_TCP_Bo_4_33per_20171106.29499.29499.3.0.dta	3	2698.27	1	0.00540592	0.017159	6.3593	1	1
	2	QE_Plus_YangJing_TCP_Bo_4_33per_20171106.29504.29504.4.0.dta	4	2698.27	1	0.0193871	0.021293	7.8914	1	1
165	DPNAIFCFK(7)-CSEIWDR(1)	1959.87	null	AT5G28060.1 (59)-YAP1C(224)/	Inter-Protein
	1	QE_Plus_YangJing_TCP_Bo_4_33per_20171106.25450.25450.3.0.dta	3	1959.89	1	0.0256507	0.012525	6.39072	1	1
166	DRPYGHCLVAGLK(7)-CSEIWDR(1)	2334.11	null	AT4G15000.1 (41)-YAP1C(224)/	Inter-Protein
	1	QE_Plus_YangJing_TCP_Bo_4_33per_20171106.19301.19301.3.0.dta	3	2334.13	1	0.205995	0.015809	6.77303	1	1
	2	QE_Plus_YangJing_TCP_Bo_4_33per_20171106.19292.19292.4.0.dta	4	2334.13	1	0.415084	0.017529	7.50992	1	1
167	DSSCHTEFEISDMLR(4)-CSEIWDR(1)	2675.12	null	AT5G17330.1 (385)-YAP1C(224)/	Inter-Protein
	1	QE_Plus_YangJing_TCP_Bo_4_33per_20171106.25731.25731.4.0.dta	4	2675.14	1	0.00842609	0.020367	7.6135	1	1
	2	QE_Plus_YangJing_TCP_Bo_4_33per_20171106.25744.25744.3.0.dta	3	2675.13	1	0.307977	0.016159	6.04048	1	1
168	DSVAQFPFMTVSGCIPGLIK(14)-CSEIWDR(1)	3015.44	null	AT3G44190.1 (339)-YAP1C(224)/	Inter-Protein
	1	QE_Plus_YangJing_TCP_Bo_4_33per_20171106.28983.28983.3.0.dta	3	3015.45	1	0.00128909	0.013285	4.40566	1	1
	2	QE_Plus_YangJing_TCP_Bo_4_33per_20171106.28981.28981.4.0.dta	4	3015.46	1	0.0269522	0.015256	5.05929	1	1
	3	QE_Plus_YangJing_TCP_Bo_4_33per_20171106.27949.27949.3.0.dta	3	3031.46	1	0.0792807	0.019595	6.46393	1	1
169	DSVCVVTQK(4)-CSEIWDR(1)	1883.86	null	AT2G05840.1 (49)-YAP1C(224)/AT5G35590.1 (49)-YAP1C(224)/	Inter-Protein
	1	QE_Plus_YangJing_TCP_Bo_4_33per_20171106.16476.16476.3.0.dta	3	1883.87	1	0.524478	0.003981	2.11321	1	1
170	DSVGTVLCVDEDGILR(8)-CSEIWDR(1)	2596.2	null	AT5G13530.1 (959)-YAP1C(224)/	Inter-Protein
	1	QE_Plus_YangJing_TCP_Bo_4_33per_20171106.25805.25805.3.0.dta	3	2596.22	1	0.0155839	0.014857	5.72259	1	1
171	EAFSLFDKDGDGCITTK(13)-CSEIWDR(1)	2752.22	null	AT2G27030.3 (27)-YAP1C(224)/AT3G43810.2 (27)-YAP1C(224)/AT3G56800.1 (27)-YAP1C(224)/AT5G21274.1 (27)-YAP1C(224)/	Inter-Protein
	1	QE_Plus_YangJing_TCP_Bo_4_33per_20171106.24293.24293.3.0.dta	3	2752.23	1	0.0017504	0.008316	3.02156	1	1
	2	QE_Plus_YangJing_TCP_Bo_4_33per_20171106.24288.24288.4.0.dta	4	2752.23	1	0.0369838	0.005904	2.14518	1	1
	3	QE_Plus_YangJing_TCP_Bo_4_33per_20171106.24292.24292.5.0.dta	5	2752.24	1	0.41694	0.015907	5.77969	1	1
172	EAVDQCITANK(6)-CSEIWDR(1)	2096.94	null	AT3G63460.1 (584)-YAP1C(224)/	Inter-Protein
	1	QE_Plus_YangJing_TCP_Bo_4_33per_20171106.15639.15639.3.0.dta	3	2096.95	1	0.0121258	0.007783	3.7116	1	1
173	ECADLWPR(2)-CSEIWDR(1)	1894.82	null	AT1G04480.1 (125)-YAP1C(224)/AT2G33370.1 (125)-YAP1C(224)/AT3G04400.1 (125)-YAP1C(224)/	Inter-Protein
	1	QE_Plus_YangJing_TCP_Bo_4_33per_20171106.23405.23405.3.1.dta	3	1894.83	1	0.413973	0.008901	4.69754	1	1
174	ECLPLVLIIR(2)-CSEIWDR(1)	2074.08	null	AT2G17360.1 (41)-YAP1C(224)/AT5G07090.1 (41)-YAP1C(224)/AT5G58420.1 (41)-YAP1C(224)/	Inter-Protein
	1	QE_Plus_YangJing_TCP_Bo_4_33per_20171106.27724.27724.3.0.dta	3	2074.09	1	0.00996787	0.007676	3.70091	1	1
175	ECLTQVLIATDVIAR(2)-CSEIWDR(1)	2550.27	null	AT3G53110.1 (389)-YAP1C(224)/	Inter-Protein
	1	QE_Plus_YangJing_TCP_Bo_4_33per_20171106.27000.27000.4.0.dta	4	2550.28	1	0.0102765	0.00632	2.47817	1	1
176	ECNNILYPK(2)-CSEIWDR(1)	1998.9	null	AT3G16980.1 (10)-YAP1C(224)/	Inter-Protein
	1	QE_Plus_YangJing_TCP_Bo_4_33per_20171106.20617.20617.4.0.dta	4	1998.92	1	0.453535	0.010358	5.18184	1	1
177	ECQSLLTNGIHPTVISDSLHK(2)-CSEIWDR(1)	3197.54	null	AT3G18190.1 (116)-YAP1C(224)/	Inter-Protein
	1	QE_Plus_YangJing_TCP_Bo_4_33per_20171106.23851.23851.5.0.dta	5	3197.54	1	0.0515166	0.001767	0.552613	1	1
178	EDISPCIFGSIEK(6)-CSEIWDR(1)	2343.06	null	AT1G08200.1 (173)-YAP1C(224)/AT2G27860.1 (173)-YAP1C(224)/	Inter-Protein
	1	QE_Plus_YangJing_TCP_Bo_4_33per_20171106.25238.25238.3.0.dta	3	2343.08	1	0.039023	0.014232	6.0741	1	1
179	EDLIAYLASGCK(11)-CSEIWDR(1)	2188	null	AT4G23100.1 (102)-YAP1C(224)/	Inter-Protein
	1	QE_Plus_YangJing_TCP_Bo_4_33per_20171106.27027.27027.3.0.dta	3	2188.01	1	8.34341e-05	0.004756	2.17367	1	1
180	EDLVCLPSK(5)-CSEIWDR(1)	1908.88	null	AT2G03820.1 (260)-YAP1C(224)/	Inter-Protein
	1	QE_Plus_YangJing_TCP_Bo_4_33per_20171106.22625.22625.3.0.dta	3	1908.89	1	0.211391	0.007178	3.76031	1	1
181	EELIDCLGTIAQSGTSK(6)-CSEIWDR(1)	2670.24	null	AT2G04030.1 (165)-YAP1C(224)/	Inter-Protein
	1	QE_Plus_YangJing_TCP_Bo_4_33per_20171106.24955.24955.3.0.dta	3	2670.24	1	0.00105309	0.001758	0.658368	1	1
182	EFGVTECVNPK(7)-CSEIWDR(1)	2127.95	null	AT1G77120.1 (243)-YAP1C(224)/	Inter-Protein
	1	QE_Plus_YangJing_TCP_Bo_4_33per_20171106.19731.19731.2.0.dta	2	2127.96	1	0.00115844	0.015597	7.3296	1	1
	2	QE_Plus_YangJing_TCP_Bo_4_33per_20171106.19673.19673.3.0.dta	3	2127.96	1	0.0231012	0.014517	6.82207	1	1
	3	QE_Plus_YangJing_TCP_Bo_4_33per_20171106.19708.19708.4.0.dta	4	2127.96	1	0.0406811	0.017665	8.30143	1	1
183	EFKECLTQVLIATDVIAR(5)-CSEIWDR(1)	2954.47	null	AT3G53110.1 (389)-YAP1C(224)/	Inter-Protein
	1	QE_Plus_YangJing_TCP_Bo_4_33per_20171106.27491.27491.4.0.dta	4	2954.48	1	0.0156449	0.009727	3.29229	1	1
184	EGALGNIPIIAFCDTDSPMR(13)-CSEIWDR(1)	3025.39	null	AT1G72370.1 (152)-YAP1C(224)/	Inter-Protein
	1	QE_Plus_YangJing_TCP_Bo_4_33per_20171106.27559.27559.4.2.dta	4	3025.39	1	0.0187917	0.005678	1.87679	1	1
	2	QE_Plus_YangJing_TCP_Bo_4_33per_20171106.27042.27042.4.2.dta	4	3041.39	1	0.48428	0.010797	3.55003	1	1
185	EGDHIIIGQCRPLSK(10)-CSEIWDR(1)	2571.24	null	AT3G48930.1 (129)-YAP1C(224)/	Inter-Protein
	1	QE_Plus_YangJing_TCP_Bo_4_33per_20171106.17754.17754.4.0.dta	4	2571.25	1	0.076776	0.010749	4.18047	1	1
	2	QE_Plus_YangJing_TCP_Bo_4_33per_20171106.17735.17735.3.0.dta	3	2571.25	1	0.216249	0.00895	3.48081	1	1
186	EGDHVIIGQCRPLSK(10)-CSEIWDR(1)	2557.23	null	AT5G23740.1 (129)-YAP1C(224)/	Inter-Protein
	1	QE_Plus_YangJing_TCP_Bo_4_33per_20171106.16592.16592.3.0.dta	3	2557.24	1	0.477127	0.007946	3.10727	1	1
187	EGDLLFSCAK(8)-CSEIWDR(1)	1987.89	null	AT2G46280.1 (28)-YAP1C(224)/	Inter-Protein
	1	QE_Plus_YangJing_TCP_Bo_4_33per_20171106.23530.23530.3.0.dta	3	1987.9	1	0.0224616	0.0088	4.42681	1	1
188	EGGQELVGGLDCTVHR(12)-CSEIWDR(1)	2575.17	null	AT5G60540.1 (104)-YAP1C(224)/	Inter-Protein
	1	QE_Plus_YangJing_TCP_Bo_4_33per_20171106.20985.20985.4.3.dta	4	2575.18	1	0.49217	0.013969	5.4245	1	1
189	EGIFALQIGCGQK(10)-CSEIWDR(1)	2269.07	null	AT3G17465.1 (127)-YAP1C(224)/	Inter-Protein
	1	QE_Plus_YangJing_TCP_Bo_4_33per_20171106.25527.25527.3.0.dta	3	2269.08	1	0.254751	0.010739	4.73277	1	1
190	EGPLCDEPIR(5)-CSEIWDR(1)	2033.91	null	AT1G06220.1 (794)-YAP1C(224)/AT5G25230.1 (780)-YAP1C(224)/	Inter-Protein
	1	QE_Plus_YangJing_TCP_Bo_4_33per_20171106.19899.19899.3.0.dta	3	2033.92	1	0.0511281	0.013622	6.69746	1	1
191	EGSLLRCSEIWDR(7)-CSEIWDR(1)	2469.13	null	YAP1C(224)-YAP1C(224)/	Intra-Protein
	1	QE_Plus_YangJing_TCP_Bo_4_33per_20171106.23498.23498.3.0.dta	3	2469.14	1	0.0171822	0.012521	5.07102	1	1
	2	QE_Plus_YangJing_TCP_Bo_4_33per_20171106.23507.23507.4.0.dta	4	2469.14	1	0.042749	0.01408	5.70242	1	1
	3	QE_Plus_YangJing_TCP_Bo_4_33per_20171106.24030.24030.4.5.dta	4	2469.13	1	0.136184	0.006388	2.58715	1	1
192	EHAPVCLGAAGAK(6)-CSEIWDR(1)	2128.99	null	AT2G43090.1 (152)-YAP1C(224)/AT2G43100.1 (158)-YAP1C(224)/AT3G58990.1 (155)-YAP1C(224)/	Inter-Protein
	1	QE_Plus_YangJing_TCP_Bo_4_33per_20171106.16337.16337.3.0.dta	3	2128.99	1	0.00688241	0.004079	1.91593	1	1
	2	QE_Plus_YangJing_TCP_Bo_4_33per_20171106.16327.16327.4.0.dta	4	2129	1	0.0320148	0.007091	3.33069	1	1
193	EHFSSCGEIK(6)-CSEIWDR(1)	2041.87	null	AT1G48920.1 (428)-YAP1C(224)/	Inter-Protein
	1	QE_Plus_YangJing_TCP_Bo_4_33per_20171106.14669.14669.3.0.dta	3	2041.88	1	0.423548	0.007993	3.91454	1	1
194	EIGFVSADVGLDADNCK(16)-CSEIWDR(1)	2658.18	null	AT3G17390.1 (90)-YAP1C(224)/	Inter-Protein
	1	QE_Plus_YangJing_TCP_Bo_4_33per_20171106.24703.24703.4.0.dta	4	2658.19	1	0.00031702	0.013757	5.17534	1	1
	2	QE_Plus_YangJing_TCP_Bo_4_33per_20171106.24696.24696.3.0.dta	3	2658.19	1	0.00255443	0.013399	5.04066	1	1
195	EILHIQGGQCGNQIGAK(10)-CSEIWDR(1)	2671.27	null	AT4G20890.1 (12)-YAP1C(224)/AT5G23860.1 (12)-YAP1C(224)/AT5G44340.1 (12)-YAP1C(224)/AT5G62690.1 (12)-YAP1C(224)/AT5G62700.1 (12)-YAP1C(224)/	Inter-Protein
	1	QE_Plus_YangJing_TCP_Bo_4_33per_20171106.18861.18861.4.0.dta	4	2671.29	1	0.0986051	0.014259	5.33791	1	1
	2	QE_Plus_YangJing_TCP_Bo_4_33per_20171106.18863.18863.3.0.dta	3	2671.28	1	0.520243	0.011534	4.31779	1	1
196	EIVDLCLDR(6)-CSEIWDR(1)	1980.92	null	AT1G04820.1 (118)-YAP1C(224)/AT1G50010.1 (118)-YAP1C(224)/AT4G14960.2 (118)-YAP1C(224)/AT5G19770.1 (118)-YAP1C(224)/AT5G19780.1 (118)-YAP1C(224)/	Inter-Protein
	1	QE_Plus_YangJing_TCP_Bo_4_33per_20171106.24181.24181.3.0.dta	3	1980.92	1	0.011668	0.005446	2.74923	1	1
	2	QE_Plus_YangJing_TCP_Bo_4_33per_20171106.24174.24174.4.0.dta	4	1980.92	1	0.0757111	0.008542	4.31215	1	1
	3	QE_Plus_YangJing_TCP_Bo_4_33per_20171106.24206.24206.2.0.dta	2	1980.92	1	0.270002	0.008361	4.22078	1	1
197	EKAPCIIFIDEIDAIGTK(5)-CSEIWDR(1)	2881.41	null	AT3G05530.1 (266)-YAP1C(224)/	Inter-Protein
	1	QE_Plus_YangJing_TCP_Bo_4_33per_20171106.27012.27012.4.2.dta	4	2881.42	1	0.0175458	0.010294	3.57255	1	1
198	ELESICNPIIAK(6)-CSEIWDR(1)	2235.08	null	AT3G09440.1 (609)-YAP1C(224)/AT5G02500.1 (609)-YAP1C(224)/	Inter-Protein
	1	QE_Plus_YangJing_TCP_Bo_4_33per_20171106.23924.23924.2.0.dta	2	2235.09	1	7.32155e-05	0.012309	5.50719	1	1
	2	QE_Plus_YangJing_TCP_Bo_4_33per_20171106.23877.23877.3.0.dta	3	2235.09	1	0.00675436	0.01277	5.71345	1	1
	3	QE_Plus_YangJing_TCP_Bo_4_33per_20171106.23897.23897.4.0.dta	4	2235.09	1	0.0260168	0.01476	6.60379	1	1
199	ELESLCNPIIAR(6)-CSEIWDR(1)	2263.08	null	AT3G12580.1 (609)-YAP1C(224)/	Inter-Protein
	1	QE_Plus_YangJing_TCP_Bo_4_33per_20171106.24267.24267.3.0.dta	3	2263.1	1	0.00593415	0.01309	5.78414	1	1
	2	QE_Plus_YangJing_TCP_Bo_4_33per_20171106.24246.24246.4.0.dta	4	2263.1	1	0.0258468	0.014718	6.50351	1	1
200	ELGTCDLYPQSLK(5)-CSEIWDR(1)	2372.09	null	AT1G52360.2 (396)-YAP1C(224)/AT1G79990.1 (351)-YAP1C(224)/	Inter-Protein
	1	QE_Plus_YangJing_TCP_Bo_4_33per_20171106.23295.23295.3.0.dta	3	2372.1	1	0.00460031	0.013813	5.82314	1	1
	2	QE_Plus_YangJing_TCP_Bo_4_33per_20171106.23297.23297.4.0.dta	4	2372.11	1	0.0470577	0.019172	8.08233	1	1
	3	QE_Plus_YangJing_TCP_Bo_4_33per_20171106.23339.23339.3.0.dta	3	2372.1	1	0.126975	0.013838	5.83368	1	1
201	ELQEFKPASDAPAITSSDLGCK(21)-CSEIWDR(1)	3212.49	null	AT3G12490.2 (138)-YAP1C(224)/	Inter-Protein
	1	QE_Plus_YangJing_TCP_Bo_4_33per_20171106.22936.22936.3.0.dta	3	3212.51	1	0.00588878	0.021021	6.54353	1	1
	2	QE_Plus_YangJing_TCP_Bo_4_33per_20171106.22943.22943.5.0.dta	5	3212.51	1	0.0381362	0.018434	5.73823	1	1
	3	QE_Plus_YangJing_TCP_Bo_4_33per_20171106.22923.22923.4.1.dta	4	3212.5	1	0.0714312	0.017604	5.47987	1	1
202	EQLGYVVECGPR(9)-CSEIWDR(1)	2255.02	null	AT1G06900.1 (863)-YAP1C(224)/	Inter-Protein
	1	QE_Plus_YangJing_TCP_Bo_4_33per_20171106.21063.21063.3.1.dta	3	2255.03	1	0.454758	0.010076	4.46825	1	1
203	ESGSTVQCVVSQSEK(8)-CSEIWDR(1)	2473.1	null	AT4G31180.1 (140)-YAP1C(224)/	Inter-Protein
	1	QE_Plus_YangJing_TCP_Bo_4_33per_20171106.16802.16802.4.0.dta	4	2473.11	1	0.302985	0.017302	6.99609	1	1
204	ETPAIVCFGDK(7)-CSEIWDR(1)	2084.94	null	AT1G79920.1 (40)-YAP1C(224)/AT1G79930.1 (40)-YAP1C(224)/	Inter-Protein
	1	QE_Plus_YangJing_TCP_Bo_4_33per_20171106.23311.23311.3.0.dta	3	2084.96	1	0.00414334	0.014527	6.96758	1	1
205	FALFLATCDSEFVK(8)-CSEIWDR(1)	2496.16	null	AT4G30550.1 (17)-YAP1C(224)/	Inter-Protein
	1	QE_Plus_YangJing_TCP_Bo_4_33per_20171106.27279.27279.4.0.dta	4	2496.16	1	0.102807	0.005612	2.24826	1	1
206	FCSPEDLTNR(2)-CSEIWDR(1)	2086.9	null	AT2G40660.1 (274)-YAP1C(224)/	Inter-Protein
	1	QE_Plus_YangJing_TCP_Bo_4_33per_20171106.20785.20785.4.0.dta	4	2086.9	1	0.00103225	0.00721	3.45489	1	1
	2	QE_Plus_YangJing_TCP_Bo_4_33per_20171106.20707.20707.3.0.dta	3	2086.9	1	0.00498244	0.008214	3.93599	1	1
207	FDNLYGCR(7)-CSEIWDR(1)	1892.81	null	AT3G23810.1 (244)-YAP1C(224)/AT4G13940.1 (244)-YAP1C(224)/	Inter-Protein
	1	QE_Plus_YangJing_TCP_Bo_4_33per_20171106.19824.19824.3.0.dta	3	1892.81	1	0.0286701	0.008861	4.68141	1	1
208	FEAHSNQQFCR(10)-CSEIWDR(1)	2271.97	null	AT1G20200.1 (240)-YAP1C(224)/AT1G75990.1 (239)-YAP1C(224)/	Inter-Protein
	1	QE_Plus_YangJing_TCP_Bo_4_33per_20171106.14763.14763.3.0.dta	3	2271.98	1	0.295952	0.016037	7.05865	1	1
	2	QE_Plus_YangJing_TCP_Bo_4_33per_20171106.14785.14785.4.1.dta	4	2271.99	1	0.537151	0.028889	12.7154	1	1
209	FEFDVNNYEPLVQTCMTTLSSK(15)-CSEIWDR(1)	3471.55	null	AT1G24510.1 (165)-YAP1C(224)/	Inter-Protein
	1	QE_Plus_YangJing_TCP_Bo_4_33per_20171106.27169.27169.4.0.dta	4	3471.57	1	0.0169595	0.01612	4.64345	1	1
210	FFCPIVNLDK(3)-CSEIWDR(1)	2100.99	null	AT1G23290.1 (70)-YAP1C(224)/AT1G70600.1 (70)-YAP1C(224)/	Inter-Protein
	1	QE_Plus_YangJing_TCP_Bo_4_33per_20171106.25587.25587.2.0.dta	2	2100.99	1	0.000534711	0.0039	1.85627	1	1
	2	QE_Plus_YangJing_TCP_Bo_4_33per_20171106.25547.25547.4.0.dta	4	2100.99	1	0.014619	0.004163	1.98145	1	1
	3	QE_Plus_YangJing_TCP_Bo_4_33per_20171106.25552.25552.3.0.dta	3	2100.99	1	0.0619934	0.003004	1.4298	1	1
211	FNIFSGCPSGR(7)-CSEIWDR(1)	2089.92	null	AT3G11830.1 (367)-YAP1C(224)/	Inter-Protein
	1	QE_Plus_YangJing_TCP_Bo_4_33per_20171106.24201.24201.3.0.dta	3	2089.93	1	0.0273915	0.006593	3.15466	1	1
212	FNVANPTTGCQK(10)-CSEIWDR(1)	2184.98	null	AT4G31700.1 (12)-YAP1C(224)/AT5G10360.1 (12)-YAP1C(224)/	Inter-Protein
	1	QE_Plus_YangJing_TCP_Bo_4_33per_20171106.17858.17858.3.0.dta	3	2184.98	1	0.027798	0.004249	1.94464	1	1
	2	QE_Plus_YangJing_TCP_Bo_4_33per_20171106.17855.17855.4.0.dta	4	2184.98	1	0.127787	0.00484	2.21512	1	1
213	FPCIQIIK(3)-CSEIWDR(1)	1866.92	null	AT1G29965.1 (122)-YAP1C(224)/AT1G29970.2 (256)-YAP1C(224)/AT2G34480.2 (161)-YAP1C(224)/AT3G14600.1 (122)-YAP1C(224)/	Inter-Protein
	1	QE_Plus_YangJing_TCP_Bo_4_33per_20171106.25199.25199.3.0.dta	3	1866.94	1	0.00309617	0.012279	6.57713	1	1
214	FQMELCLQPDLIK(6)-CSEIWDR(1)	2483.18	null	AT2G38770.1 (223)-YAP1C(224)/	Inter-Protein
	1	QE_Plus_YangJing_TCP_Bo_4_33per_20171106.26960.26960.4.1.dta	4	2483.19	1	0.0116662	0.010339	4.16362	1	1
215	FWEVVCAEHGIDPTGR(6)-CSEIWDR(1)	2721.22	null	AT5G62690.1 (25)-YAP1C(224)/AT5G62700.1 (25)-YAP1C(224)/	Inter-Protein
	1	QE_Plus_YangJing_TCP_Bo_4_33per_20171106.23333.23333.4.0.dta	4	2721.23	1	0.0216238	0.013704	5.03598	1	1
	2	QE_Plus_YangJing_TCP_Bo_4_33per_20171106.23335.23335.3.0.dta	3	2721.23	1	0.0810869	0.015534	5.70847	1	1
216	FYCWDTAGQEK(3)-CSEIWDR(1)	2252.94	null	AT5G20010.1 (66)-YAP1C(224)/AT5G20020.1 (66)-YAP1C(224)/AT5G55190.1 (66)-YAP1C(224)/	Inter-Protein
	1	QE_Plus_YangJing_TCP_Bo_4_33per_20171106.22609.22609.4.0.dta	4	2252.94	1	0.00348526	0.005125	2.27481	1	1
217	GAYGIVCAATNSETGEEVAIKK(7)-CSEIWDR(1)	3116.47	null	AT4G01370.1 (58)-YAP1C(224)/	Inter-Protein
	1	QE_Plus_YangJing_TCP_Bo_4_33per_20171106.20956.20956.4.1.dta	4	3116.48	1	0.0448164	0.016255	5.21584	1	1
218	GCDILVATPGR(2)-CSEIWDR(1)	2006.94	null	AT3G58510.1 (280)-YAP1C(224)/	Inter-Protein
	1	QE_Plus_YangJing_TCP_Bo_4_33per_20171106.21492.21492.3.0.dta	3	2006.96	1	0.0581402	0.017575	8.7571	1	1
219	GCELQNLSLEEMK(2)-LVGVCVSK(5)	2295.14	null	AT5G10920.1 (456)-AT5G10920.1 (451)/	Intra-Protein
	1	QE_Plus_YangJing_TCP_Bo_1_33per_20171106.24232.24232.2.0.dta	2	2295.15	1	0.0339115	0.007067	3.07912	1	1
220	GCIVSPDLSVLNLVIVK(2)-CSEIWDR(1)	2674.39	null	AT4G31700.1 (102)-YAP1C(224)/AT5G10360.1 (102)-YAP1C(224)/	Inter-Protein
	1	QE_Plus_YangJing_TCP_Bo_4_33per_20171106.29079.29079.3.0.dta	3	2674.41	1	0.00108947	0.014097	5.2711	1	1
	2	QE_Plus_YangJing_TCP_Bo_4_33per_20171106.29072.29072.4.0.dta	4	2674.41	1	0.0110335	0.015074	5.63642	1	1
	3	QE_Plus_YangJing_TCP_Bo_4_33per_20171106.29062.29062.4.1.dta	4	2674.41	1	0.307198	0.017332	6.48072	1	1
221	GDLTVCSEALLK(6)-CSEIWDR(1)	2154.02	null	AT5G17270.1 (799)-YAP1C(224)/	Inter-Protein
	1	QE_Plus_YangJing_TCP_Bo_4_33per_20171106.23168.23168.3.0.dta	3	2154.03	1	0.00773143	0.014145	6.56679	1	1
222	GEGPAIGIDLGTTYSCVGVWQHDR(16)-CSEIWDR(1)	3436.57	null	AT1G56410.1 (20)-YAP1C(224)/AT3G09440.1 (20)-YAP1C(224)/AT3G12580.1 (20)-YAP1C(224)/AT5G02490.1 (20)-YAP1C(224)/AT5G02500.1 (20)-YAP1C(224)/	Inter-Protein
	1	QE_Plus_YangJing_TCP_Bo_4_33per_20171106.25786.25786.5.0.dta	5	3436.59	1	0.0111494	0.024224	7.04889	1	1
	2	QE_Plus_YangJing_TCP_Bo_4_33per_20171106.25785.25785.4.0.dta	4	3436.59	1	0.046499	0.020586	5.99028	1	1
223	GFHIDGCQASVEAK(7)-CSEIWDR(1)	2367.05	null	AT2G06850.1 (231)-YAP1C(224)/	Inter-Protein
	1	QE_Plus_YangJing_TCP_Bo_4_33per_20171106.18882.18882.3.0.dta	3	2367.06	1	0.0593846	0.010046	4.2441	1	1
224	GFVQFCYEPIK(6)-CSEIWDR(1)	2236.02	null	AT1G56070.1 (275)-YAP1C(224)/AT3G12915.1 (253)-YAP1C(224)/	Inter-Protein
	1	QE_Plus_YangJing_TCP_Bo_4_33per_20171106.24842.24842.3.0.dta	3	2236.04	1	0.0360456	0.015415	6.89395	1	1
	2	QE_Plus_YangJing_TCP_Bo_4_33per_20171106.24829.24829.4.3.dta	4	2236.03	1	0.0403863	0.014271	6.38232	1	1
225	GFVQFCYEPIK(6)-QIIATCMNDQK(6)	2592.23	null	AT1G56070.1 (275)-AT1G56070.1 (286)/AT3G12915.1 (253)-AT1G56070.1 (286)/	Intra-Protein
	1	QE_Plus_YangJing_TCP_Bo_1_33per_20171106.25795.25795.3.0.dta	3	2592.24	1	0.0515264	0.008949	3.45224	1	1
	2	QE_Plus_YangJing_TCP_Bo_1_33per_20171106.25829.25829.2.0.dta	2	2592.24	1	0.0726835	0.009329	3.59883	1	1
226	GGADVTVASVETQVGVDACHGIK(19)-CSEIWDR(1)	3118.46	null	AT3G14990.1 (49)-YAP1C(224)/	Inter-Protein
	1	QE_Plus_YangJing_TCP_Bo_4_33per_20171106.23932.23932.4.2.dta	4	3118.47	1	0.0189101	0.015433	4.94892	1	1
227	GGPAYDCLTNPLGAVR(7)-CSEIWDR(1)	2551.17	Acetyl[ProteinN-term](0)	AT2G40550.1 (8)-YAP1C(224)/	Inter-Protein
	1	QE_Plus_YangJing_TCP_Bo_4_33per_20171106.26008.26008.3.0.dta	3	2551.18	1	0.00187481	0.007221	2.83047	1	1
228	GLEVAVANLQDYCNELENR(13)-CSEIWDR(1)	3055.39	null	AT5G12370.1 (257)-YAP1C(224)/	Inter-Protein
	1	QE_Plus_YangJing_TCP_Bo_4_33per_20171106.26233.26233.4.0.dta	4	3055.41	1	0.0406335	0.019813	6.48461	1	1
229	GLLDLTCQTVADMIK(7)-CSEIWDR(1)	2542.2	Oxidation[M](13)	AT5G42190.1 (129)-YAP1C(224)/	Inter-Protein
	1	QE_Plus_YangJing_TCP_Bo_4_33per_20171106.26021.26021.3.0.dta	3	2542.21	1	0.00070802	0.011478	4.51499	1	1
	2	QE_Plus_YangJing_TCP_Bo_4_33per_20171106.28692.28692.3.0.dta	3	2526.22	1	0.0212331	0.012844	5.08431	1	1
	3	QE_Plus_YangJing_TCP_Bo_4_33per_20171106.28724.28724.2.0.dta	2	2526.22	1	0.0234575	0.013386	5.29886	1	1
	4	QE_Plus_YangJing_TCP_Bo_4_33per_20171106.28684.28684.4.0.dta	4	2526.22	1	0.187457	0.015696	6.21328	1	1
	5	QE_Plus_YangJing_TCP_Bo_4_33per_20171106.26022.26022.4.0.dta	4	2542.21	1	0.426144	0.013036	5.12784	1	1
230	GLLDLTCQTVADMIK(7)-EKCQEIWDR(3)	2824.37	null	AT5G42190.1 (129)-AT1G32750.1 (1188)/	Inter-Protein
	1	QE_Plus_YangJing_TCP_Bo_4_33per_20171106.28717.28717.3.0.dta	3	2824.38	1	0.220941	0.007442	2.63493	1	1
231	GLSDLACHYFSK(7)-CSEIWDR(1)	2246	null	AT5G26360.1 (301)-YAP1C(224)/	Inter-Protein
	1	QE_Plus_YangJing_TCP_Bo_4_33per_20171106.24258.24258.3.0.dta	3	2246.01	1	0.110229	0.013296	5.91986	1	1
	2	QE_Plus_YangJing_TCP_Bo_4_33per_20171106.24261.24261.5.0.dta	5	2246.01	1	0.520829	0.013978	6.22351	1	1
232	GSGVCHDDSGPTVNATTIDELHSLQK(5)-CSEIWDR(1)	3586.62	null	AT4G37870.1 (38)-YAP1C(224)/	Inter-Protein
	1	QE_Plus_YangJing_TCP_Bo_4_33per_20171106.22395.22395.5.0.dta	5	3586.64	1	0.0313139	0.01983	5.52889	1	1
233	GSSLQCLVNVLK(6)-CSEIWDR(1)	2166.07	null	AT3G43300.1 (544)-YAP1C(224)/	Inter-Protein
	1	QE_Plus_YangJing_TCP_Bo_4_33per_20171106.25707.25707.4.0.dta	4	2166.09	1	0.0308375	0.019083	8.80997	1	1
	2	QE_Plus_YangJing_TCP_Bo_4_33per_20171106.25688.25688.3.0.dta	3	2166.09	1	0.17757	0.017458	8.05977	1	1
234	GSVIDQLGYCINSYR(10)-CSEIWDR(1)	2593.18	null	AT1G79930.1 (710)-YAP1C(224)/	Inter-Protein
	1	QE_Plus_YangJing_TCP_Bo_4_33per_20171106.25286.25286.4.1.dta	4	2593.19	1	0.237894	0.014041	5.41459	1	1
235	GVPESPQCGFSSLAVR(8)-CSEIWDR(1)	2539.17	null	AT3G15660.1 (91)-YAP1C(224)/	Inter-Protein
	1	QE_Plus_YangJing_TCP_Bo_4_33per_20171106.23142.23142.3.0.dta	3	2539.18	1	0.00650085	0.013199	5.19815	1	1
	2	QE_Plus_YangJing_TCP_Bo_4_33per_20171106.23123.23123.4.0.dta	4	2539.19	1	0.0414374	0.016781	6.60885	1	1
236	GVSFTIDCSKPVDDK(8)-CSEIWDR(1)	2516.14	null	AT3G05560.1 (22)-YAP1C(224)/AT5G27770.1 (22)-YAP1C(224)/	Inter-Protein
	1	QE_Plus_YangJing_TCP_Bo_4_33per_20171106.20419.20419.3.0.dta	3	2516.16	1	0.00398911	0.014578	5.79379	1	1
	2	QE_Plus_YangJing_TCP_Bo_4_33per_20171106.20414.20414.4.0.dta	4	2516.16	1	0.169187	0.015225	6.05093	1	1
237	GYDYMDLLDLCPEK(11)-CSEIWDR(1)	2580.11	null	AT5G43850.1 (71)-YAP1C(224)/	Inter-Protein
	1	QE_Plus_YangJing_TCP_Bo_4_33per_20171106.27935.27935.3.0.dta	3	2580.13	1	0.00936098	0.016273	6.3071	1	1
	2	QE_Plus_YangJing_TCP_Bo_4_33per_20171106.26436.26436.3.0.dta	3	2596.11	1	0.0671904	0.00715	2.75413	1	1
	3	QE_Plus_YangJing_TCP_Bo_4_33per_20171106.27918.27918.4.1.dta	4	2580.13	1	0.149472	0.01785	6.91831	1	1
238	HETCYQIALAIK(4)-CSEIWDR(1)	2295.09	null	AT3G03780.1 (580)-YAP1C(224)/AT5G17920.1 (580)-YAP1C(224)/	Inter-Protein
	1	QE_Plus_YangJing_TCP_Bo_4_33per_20171106.23177.23177.4.0.dta	4	2295.11	1	0.0111353	0.01847	8.04762	1	1
239	HFILDECDK(7)-CSEIWDR(1)	2024.88	null	AT5G11170.1 (199)-YAP1C(224)/AT5G11200.2 (199)-YAP1C(224)/	Inter-Protein
	1	QE_Plus_YangJing_TCP_Bo_4_33per_20171106.21308.21308.4.0.dta	4	2024.9	1	0.105703	0.015182	7.49771	1	1
240	HGIICTEDLIHEILTVGPHFK(5)-CSEIWDR(1)	3277.61	null	AT2G01250.1 (180)-YAP1C(224)/	Inter-Protein
	1	QE_Plus_YangJing_TCP_Bo_4_33per_20171106.29231.29231.5.0.dta	5	3277.63	1	0.00135951	0.016438	5.01523	1	1
241	HMIEDDCTDNGIPLPNVTSK(7)-CSEIWDR(1)	3120.37	Oxidation[M](2)	AT5G42190.1 (38)-YAP1C(224)/	Inter-Protein
	1	QE_Plus_YangJing_TCP_Bo_4_33per_20171106.22663.22663.3.0.dta	3	3120.39	1	0.00735385	0.015647	5.01447	1	1
	2	QE_Plus_YangJing_TCP_Bo_4_33per_20171106.23218.23218.3.0.dta	3	3104.39	1	0.013689	0.017512	5.64107	1	1
	3	QE_Plus_YangJing_TCP_Bo_4_33per_20171106.23205.23205.4.0.dta	4	3104.39	1	0.0951134	0.019032	6.1307	1	1
	4	QE_Plus_YangJing_TCP_Bo_4_33per_20171106.22635.22635.4.0.dta	4	3120.38	1	0.267581	0.012517	4.01138	1	1
	5	QE_Plus_YangJing_TCP_Bo_4_33per_20171106.22628.22628.5.0.dta	5	3120.38	1	0.310189	0.013993	4.4844	1	1
242	HSNIPAHVSPCFR(11)-CSEIWDR(1)	2370.09	null	AT3G48930.1 (115)-YAP1C(224)/AT4G30800.1 (115)-YAP1C(224)/AT5G23740.1 (115)-YAP1C(224)/	Inter-Protein
	1	QE_Plus_YangJing_TCP_Bo_4_33per_20171106.17322.17322.4.0.dta	4	2370.11	1	0.0152188	0.018587	7.84233	1	1
	2	QE_Plus_YangJing_TCP_Bo_4_33per_20171106.17342.17342.3.0.dta	3	2370.1	1	0.362988	0.015861	6.69216	1	1
243	IACLDFNLQK(3)-CSEIWDR(1)	2069.98	null	AT3G20050.1 (239)-YAP1C(224)/	Inter-Protein
	1	QE_Plus_YangJing_TCP_Bo_4_33per_20171106.24545.24545.3.1.dta	3	2069.99	1	0.520096	0.01301	6.28509	1	1
244	ICAAAEQIPLSSLVMGNR(2)-CSEIWDR(1)	2794.33	Oxidation[M](15)	AT3G17020.1 (115)-YAP1C(224)/	Inter-Protein
	1	QE_Plus_YangJing_TCP_Bo_4_33per_20171106.25449.25449.4.0.dta	4	2794.35	1	0.0347925	0.019282	6.9004	1	1
245	ICDGILNVLEAHLIPSASPAESK(2)-CSEIWDR(1)	3282.61	null	AT5G38480.1 (99)-YAP1C(224)/	Inter-Protein
	1	QE_Plus_YangJing_TCP_Bo_4_33per_20171106.29194.29194.4.1.dta	4	3282.63	1	0.0121515	0.018706	5.69851	1	1
246	ICLDILKDK(2)-CSEIWDR(1)	1965.98	null	AT1G16890.3 (98)-YAP1C(224)/AT1G78870.2 (89)-YAP1C(224)/	Inter-Protein
	1	QE_Plus_YangJing_TCP_Bo_4_33per_20171106.24091.24091.3.0.dta	3	1965.99	1	0.0460726	0.014545	7.39836	1	1
247	ICMLGDAQHVEEAEK(2)-CSEIWDR(1)	2594.13	Oxidation[M](3)	AT1G08360.1 (65)-YAP1C(224)/AT2G27530.1 (65)-YAP1C(224)/AT5G22440.1 (66)-YAP1C(224)/	Inter-Protein
	1	QE_Plus_YangJing_TCP_Bo_4_33per_20171106.16689.16689.3.0.dta	3	2594.14	1	0.00194396	0.004883	1.88233	1	1
	2	QE_Plus_YangJing_TCP_Bo_4_33per_20171106.16836.16836.3.0.dta	3	2594.15	1	0.0318232	0.017219	6.63767	1	1
	3	QE_Plus_YangJing_TCP_Bo_4_33per_20171106.16811.16811.4.0.dta	4	2594.15	1	0.0699323	0.013991	5.39333	1	1
	4	QE_Plus_YangJing_TCP_Bo_4_33per_20171106.20412.20412.3.0.dta	3	2578.15	1	0.101126	0.014911	5.78363	1	1
	5	QE_Plus_YangJing_TCP_Bo_4_33per_20171106.20399.20399.4.0.dta	4	2578.15	1	0.139565	0.014999	5.81777	1	1
	6	QE_Plus_YangJing_TCP_Bo_4_33per_20171106.20480.20480.5.2.dta	5	2578.16	1	0.576567	0.021976	8.52398	1	1
248	IEDFGVHCK(8)-CSEIWDR(1)	1952.86	null	AT1G22920.1 (222)-YAP1C(224)/AT1G71230.1 (222)-YAP1C(224)/	Inter-Protein
	1	QE_Plus_YangJing_TCP_Bo_4_33per_20171106.17631.17631.3.0.dta	3	1952.88	1	0.0176714	0.013395	6.85916	1	1
249	IETELSDICDGILK(9)-CSEIWDR(1)	2454.15	null	AT4G09000.2 (105)-YAP1C(224)/	Inter-Protein
	1	QE_Plus_YangJing_TCP_Bo_4_33per_20171106.25163.25163.3.0.dta	3	2454.17	1	0.117282	0.017621	7.18008	1	1
	2	QE_Plus_YangJing_TCP_Bo_4_33per_20171106.25187.25187.4.0.dta	4	2454.16	1	0.234856	0.011318	4.61177	1	1
250	IFGANSMVSVSDDVICLGFVDGGVNAR(16)-VASVKPFGACFSTK(10)	4181.05	null	AT1G03220.1 (376)-AT1G03220.1 (330)/AT1G03220.1 (376)-AT1G03230.1 (331)/	Intra-Protein
	1	QE_Plus_YangJing_TCP_Bo_1_33per_20171106.33287.33287.5.0.dta	5	4181.06	1	0.0518656	0.012677	3.03201	1	1
251	IGKPHTVPCK(9)-CSEIWDR(1)	1984.97	null	AT1G58380.1 (175)-YAP1C(224)/AT1G58684.1 (175)-YAP1C(224)/AT1G58983.1 (175)-YAP1C(224)/AT1G59359.1 (175)-YAP1C(224)/AT2G41840.1 (176)-YAP1C(224)/AT3G57490.1 (167)-YAP1C(224)/	Inter-Protein
	1	QE_Plus_YangJing_TCP_Bo_4_33per_20171106.10469.10469.3.0.dta	3	1984.98	1	0.000997819	0.006317	3.18241	1	1
	2	QE_Plus_YangJing_TCP_Bo_4_33per_20171106.10373.10373.3.0.dta	3	1984.98	1	0.00176093	0.007978	4.0192	1	1
252	IGTPICVPGR(6)-CSEIWDR(1)	1917.93	null	AT1G76720.2 (1147)-YAP1C(224)/AT1G76810.1 (1200)-YAP1C(224)/AT1G76820.1 (1072)-YAP1C(224)/	Inter-Protein
	1	QE_Plus_YangJing_TCP_Bo_4_33per_20171106.21934.21934.3.0.dta	3	1917.94	1	0.00740741	0.012718	6.6311	1	1
253	IGVAVDFSDCSK(10)-CSEIWDR(1)	2145.96	null	AT3G17020.1 (18)-YAP1C(224)/	Inter-Protein
	1	QE_Plus_YangJing_TCP_Bo_4_33per_20171106.23184.23184.3.0.dta	3	2145.97	1	0.00489984	0.007997	3.72654	1	1
254	IIDPVCPR(6)-CSEIWDR(1)	1817.87	null	AT5G26710.1 (520)-YAP1C(224)/	Inter-Protein
	1	QE_Plus_YangJing_TCP_Bo_4_33per_20171106.19775.19775.3.0.dta	3	1817.88	1	0.170255	0.014857	8.17276	1	1
255	IIGHGINCFVNR(8)-CSEIWDR(1)	2248.07	null	AT5G20890.1 (284)-YAP1C(224)/	Inter-Protein
	1	QE_Plus_YangJing_TCP_Bo_4_33per_20171106.20375.20375.4.0.dta	4	2248.09	1	0.0924199	0.01398	6.21865	1	1
	2	QE_Plus_YangJing_TCP_Bo_4_33per_20171106.20381.20381.3.0.dta	3	2248.09	1	0.115607	0.013265	5.9006	1	1
256	IILLDCPLEYK(6)-CSEIWDR(1)	2225.1	null	AT5G26360.1 (243)-YAP1C(224)/	Inter-Protein
	1	QE_Plus_YangJing_TCP_Bo_4_33per_20171106.25605.25605.4.0.dta	4	2225.11	1	0.0164392	0.014297	6.42533	1	1
	2	QE_Plus_YangJing_TCP_Bo_4_33per_20171106.25625.25625.3.0.dta	3	2225.11	1	0.42139	0.013926	6.2586	1	1
257	IMSDTYEIVEECVK(12)-CSEIWDR(1)	2564.14	null	AT1G01800.1 (132)-YAP1C(224)/	Inter-Protein
	1	QE_Plus_YangJing_TCP_Bo_4_33per_20171106.24117.24117.4.1.dta	4	2564.14	1	0.347152	0.008954	3.49202	1	1
258	INLDSILDYCYNR(10)-GLCSVLLDLR(3)	2687.35	null	AT4G20960.1 (346)-AT4G20960.1 (352)/	Intra-Protein
	1	QE_Plus_YangJing_TCP_Bo_1_33per_20171106.34395.34395.4.1.dta	4	2687.37	1	0.353231	0.018275	6.80037	1	1
259	INPYMSNPCHIELILSEK(9)-CSEIWDR(1)	3006.42	null	AT1G27400.1 (145)-YAP1C(224)/AT1G67430.1 (145)-YAP1C(224)/	Inter-Protein
	1	QE_Plus_YangJing_TCP_Bo_4_33per_20171106.25035.25035.4.1.dta	4	3006.42	1	0.551555	0.003043	1.01217	1	1
260	INVEQHCLAR(7)-CSEIWDR(1)	2087.97	null	AT1G50600.2 (517)-YAP1C(224)/AT5G48150.1 (406)-YAP1C(224)/	Inter-Protein
	1	QE_Plus_YangJing_TCP_Bo_4_33per_20171106.15493.15493.3.0.dta	3	2087.98	1	0.0585759	0.009027	4.32333	1	1
261	INVYYNEASCGR(10)-CSEIWDR(1)	2294	null	AT5G62690.1 (56)-YAP1C(224)/AT5G62700.1 (56)-YAP1C(224)/	Inter-Protein
	1	QE_Plus_YangJing_TCP_Bo_4_33per_20171106.18930.18930.4.0.dta	4	2294.01	1	0.0055397	0.01008	4.39408	1	1
	2	QE_Plus_YangJing_TCP_Bo_4_33per_20171106.18936.18936.3.0.dta	3	2294	1	0.292325	0.008079	3.5218	1	1
262	INWICNPVHK(5)-CSEIWDR(1)	2129.01	null	AT4G16720.1 (152)-YAP1C(224)/AT4G17390.1 (152)-YAP1C(224)/	Inter-Protein
	1	QE_Plus_YangJing_TCP_Bo_4_33per_20171106.22357.22357.3.0.dta	3	2129.02	1	0.0135397	0.017292	8.1221	1	1
	2	QE_Plus_YangJing_TCP_Bo_4_33per_20171106.22379.22379.4.0.dta	4	2129.02	1	0.0600675	0.017426	8.18504	1	1
	3	QE_Plus_YangJing_TCP_Bo_4_33per_20171106.22368.22368.5.0.dta	5	2129.02	1	0.58852	0.017358	8.1531	1	1
263	IPNLIFDCGATFLLK(8)-ELWVDCDK(6)	2669.34	null	AT1G03220.1 (160)-AT1G03220.1 (72)/	Intra-Protein
	1	QE_Plus_YangJing_TCP_Bo_1_33per_20171106.33200.33200.3.0.dta	3	2669.35	1	0.205534	0.015918	5.96328	1	1
	2	QE_Plus_YangJing_TCP_Bo_1_33per_20171106.33181.33181.4.0.dta	4	2669.35	1	0.290606	0.018504	6.93206	1	1
264	IQGIIGPCASLQK(8)-CSEIWDR(1)	2233.11	null	AT1G05520.1 (442)-YAP1C(224)/	Inter-Protein
	1	QE_Plus_YangJing_TCP_Bo_4_33per_20171106.22204.22204.3.0.dta	3	2233.12	1	0.00908189	0.006912	3.09524	1	1
265	ISAAEIAAICQEAGMHAVR(10)-CSEIWDR(1)	2846.34	null	AT5G58290.1 (369)-YAP1C(224)/	Inter-Protein
	1	QE_Plus_YangJing_TCP_Bo_4_33per_20171106.23233.23233.5.0.dta	5	2846.36	1	0.0348147	0.019305	6.7824	1	1
266	ISEEICNSAAK(6)-CSEIWDR(1)	2069.93	null	AT3G22960.1 (490)-YAP1C(224)/	Inter-Protein
	1	QE_Plus_YangJing_TCP_Bo_4_33per_20171106.14978.14978.3.0.dta	3	2069.94	1	0.00127222	0.012154	5.87171	1	1
267	IVALIGGPCSEGPGTIVSK(9)-CSEIWDR(1)	2703.35	null	AT1G05520.1 (314)-YAP1C(224)/	Inter-Protein
	1	QE_Plus_YangJing_TCP_Bo_4_33per_20171106.24172.24172.4.1.dta	4	2703.35	1	0.0104345	0.006207	2.29604	1	1
	2	QE_Plus_YangJing_TCP_Bo_4_33per_20171106.24183.24183.3.0.dta	3	2703.35	1	0.0718055	0.004185	1.54808	1	1
268	IVALVGGPCTEGPGTIISK(9)-CSEIWDR(1)	2717.36	null	AT4G14160.1 (304)-YAP1C(224)/	Inter-Protein
	1	QE_Plus_YangJing_TCP_Bo_4_33per_20171106.24167.24167.3.0.dta	3	2717.37	1	0.0995379	0.001587	0.584022	1	1
269	IVCDPSYLPNK(3)-CSEIWDR(1)	2154	null	AT3G59920.1 (283)-YAP1C(224)/	Inter-Protein
	1	QE_Plus_YangJing_TCP_Bo_4_33per_20171106.19751.19751.3.0.dta	3	2154.02	1	0.00353374	0.017994	8.35376	1	1
270	IVCQQVNVSSLEEVIK(3)-CSEIWDR(1)	2693.33	null	AT4G11420.1 (77)-YAP1C(224)/	Inter-Protein
	1	QE_Plus_YangJing_TCP_Bo_4_33per_20171106.25335.25335.4.2.dta	4	2693.34	1	0.000836397	0.010943	4.063	1	1
271	IVCTLGPASR(3)-CSEIWDR(1)	1921.93	null	AT3G04050.1 (22)-YAP1C(224)/AT3G25960.1 (22)-YAP1C(224)/AT4G26390.1 (13)-YAP1C(224)/AT5G08570.1 (26)-YAP1C(224)/AT5G56350.1 (14)-YAP1C(224)/AT5G63680.1 (26)-YAP1C(224)/	Inter-Protein
	1	QE_Plus_YangJing_TCP_Bo_4_33per_20171106.18964.18964.3.0.dta	3	1921.93	1	0.0667375	0.008101	4.21504	1	1
272	IVPLCELSIK(5)-CSEIWDR(1)	2020.02	null	AT3G10410.1 (300)-YAP1C(224)/	Inter-Protein
	1	QE_Plus_YangJing_TCP_Bo_4_33per_20171106.24611.24611.2.0.dta	2	2020.03	1	0.0084424	0.01048	5.18806	1	1
	2	QE_Plus_YangJing_TCP_Bo_4_33per_20171106.24993.24993.3.0.dta	3	2020.03	1	0.0284327	0.004482	2.21879	1	1
	3	QE_Plus_YangJing_TCP_Bo_4_33per_20171106.24588.24588.4.0.dta	4	2020.04	1	0.160123	0.016593	8.21426	1	1
	4	QE_Plus_YangJing_TCP_Bo_4_33per_20171106.24607.24607.3.0.dta	3	2020.04	1	0.34895	0.013093	6.48161	1	1
273	IVVELIVPVACEQGMR(11)-CSEIWDR(1)	2661.32	null	AT4G20360.1 (451)-YAP1C(224)/	Inter-Protein
	1	QE_Plus_YangJing_TCP_Bo_4_33per_20171106.26579.26579.4.1.dta	4	2661.32	1	0.0118038	0.004424	1.66233	1	1
274	IWAFGPETTGPNMVVDMCK(18)-CSEIWDR(1)	3001.33	null	AT1G56070.1 (651)-YAP1C(224)/	Inter-Protein
	1	QE_Plus_YangJing_TCP_Bo_4_33per_20171106.27064.27064.4.0.dta	4	3001.35	1	0.00504149	0.011012	3.66903	1	1
	2	QE_Plus_YangJing_TCP_Bo_4_33per_20171106.25942.25942.4.0.dta	4	3017.35	1	0.0347801	0.015938	5.28215	1	1
275	KCPFTGTVSIR(2)-CSEIWDR(1)	2114.02	null	AT3G48930.1 (59)-YAP1C(224)/	Inter-Protein
	1	QE_Plus_YangJing_TCP_Bo_4_33per_20171106.19564.19564.3.0.dta	3	2114.03	1	0.00205925	0.010296	4.87035	1	1
276	KGVSFTIDCSKPVDDK(9)-CSEIWDR(1)	2644.24	null	AT3G05560.1 (22)-YAP1C(224)/AT5G27770.1 (22)-YAP1C(224)/	Inter-Protein
	1	QE_Plus_YangJing_TCP_Bo_4_33per_20171106.18538.18538.4.0.dta	4	2644.26	1	0.0800705	0.021651	8.18799	1	1
	2	QE_Plus_YangJing_TCP_Bo_4_33per_20171106.18561.18561.5.0.dta	5	2644.26	1	0.126184	0.026357	9.96771	1	1
	3	QE_Plus_YangJing_TCP_Bo_4_33per_20171106.18556.18556.3.0.dta	3	2644.26	1	0.563886	0.019304	7.3004	1	1
277	KLEDIVPSSHNCDVPHVNR(12)-CSEIWDR(1)	3064.44	null	AT1G13950.1 (80)-YAP1C(224)/AT1G26630.1 (80)-YAP1C(224)/AT1G69410.1 (80)-YAP1C(224)/	Inter-Protein
	1	QE_Plus_YangJing_TCP_Bo_4_33per_20171106.18671.18671.4.1.dta	4	3064.46	1	0.240206	0.02047	6.67986	1	1
278	KPVFPGTECLNQIK(9)-CSEIWDR(1)	2479.21	null	AT1G59580.1 (239)-YAP1C(224)/	Inter-Protein
	1	QE_Plus_YangJing_TCP_Bo_4_33per_20171106.22048.22048.4.0.dta	4	2479.22	1	0.00701065	0.005762	2.32413	1	1
	2	QE_Plus_YangJing_TCP_Bo_4_33per_20171106.22073.22073.3.0.dta	3	2479.21	1	0.0464715	0.003781	1.52508	1	1
	3	QE_Plus_YangJing_TCP_Bo_4_33per_20171106.22108.22108.5.0.dta	5	2479.22	1	0.35163	0.013735	5.54007	1	1
279	LAATCATAVESR(5)-CSEIWDR(1)	2097.97	null	AT3G14990.1 (139)-YAP1C(224)/	Inter-Protein
	1	QE_Plus_YangJing_TCP_Bo_4_33per_20171106.15252.15252.3.0.dta	3	2097.98	1	0.000802826	0.00952	4.53772	1	1
280	LADCVGLTLGPR(4)-CSEIWDR(1)	2120.03	null	AT2G28000.1 (71)-YAP1C(224)/	Inter-Protein
	1	QE_Plus_YangJing_TCP_Bo_4_33per_20171106.23809.23809.3.0.dta	3	2120.03	1	0.002273	0.003456	1.63017	1	1
	2	QE_Plus_YangJing_TCP_Bo_4_33per_20171106.23822.23822.4.0.dta	4	2120.03	1	0.00273496	0.003259	1.53724	1	1
281	LADTPCVVVTSK(6)-CSEIWDR(1)	2138.03	null	AT4G24190.1 (671)-YAP1C(224)/	Inter-Protein
	1	QE_Plus_YangJing_TCP_Bo_4_33per_20171106.19693.19693.3.0.dta	3	2138.04	1	0.0110784	0.015397	7.2015	1	1
282	LAECAQYQALLQK(4)-CSEIWDR(1)	2384.14	null	AT1G01160.2 (87)-YAP1C(224)/AT4G00850.1 (52)-YAP1C(224)/	Inter-Protein
	1	QE_Plus_YangJing_TCP_Bo_4_33per_20171106.22153.22153.3.0.dta	3	2384.15	1	0.000221486	0.010965	4.59915	1	1
	2	QE_Plus_YangJing_TCP_Bo_4_33per_20171106.22159.22159.4.0.dta	4	2384.15	1	0.0534514	0.009476	3.9746	1	1
283	LCAVMLDTVGPELQVINK(2)-CSEIWDR(1)	2848.4	null	AT2G36580.1 (87)-YAP1C(224)/AT3G52990.1 (87)-YAP1C(224)/	Inter-Protein
	1	QE_Plus_YangJing_TCP_Bo_4_33per_20171106.26834.26834.3.0.dta	3	2848.41	1	0.00902563	0.010263	3.60307	1	1
284	LCDQISDAILDACLEQDPESK(13)-VACETCTK(3)	3271.45	Carbamidomethyl[C](2);Carbamidomethyl[C](30)	AT2G36880.1 (31)-AT1G02500.1 (42)/AT2G36880.1 (31)-AT2G36880.1 (42)/AT2G36880.1 (31)-AT3G17390.1 (42)/AT2G36880.1 (31)-AT4G01850.1 (42)/AT3G17390.1 (31)-AT1G02500.1 (42)/AT3G17390.1 (31)-AT2G36880.1 (42)/AT3G17390.1 (31)-AT3G17390.1 (42)/AT3G17390.1 (31)-AT4G01850.1 (42)/	Intra-Protein
	1	QE_Plus_YangJing_TCP_Bo_1_33per_20171106.25441.25441.4.0.dta	4	3271.46	1	0.258534	0.012296	3.75858	1	1
285	LCEILLAAR(2)-CSEIWDR(1)	1906.95	null	AT5G17070.1 (141)-YAP1C(224)/	Inter-Protein
	1	QE_Plus_YangJing_TCP_Bo_4_33per_20171106.24074.24074.3.0.dta	3	1906.97	1	0.0995325	0.014195	7.44382	1	1
286	LCQLLEQHPK(2)-CSEIWDR(1)	2114.02	null	AT3G05680.1 (2118)-YAP1C(224)/	Inter-Protein
	1	QE_Plus_YangJing_TCP_Bo_4_33per_20171106.18925.18925.2.0.dta	2	2114.03	1	0.000304824	0.009568	4.52598	1	1
	2	QE_Plus_YangJing_TCP_Bo_4_33per_20171106.18873.18873.3.0.dta	3	2114.03	1	0.000371047	0.009593	4.53781	1	1
	3	QE_Plus_YangJing_TCP_Bo_4_33per_20171106.18974.18974.4.1.dta	4	2114.02	1	0.0161812	0.008187	3.87272	1	1
	4	QE_Plus_YangJing_TCP_Bo_4_33per_20171106.18880.18880.5.0.dta	5	2114.03	1	0.105177	0.010362	4.90157	1	1
287	LEAACVGTVESGK(5)-CSEIWDR(1)	2168.99	null	AT1G65930.1 (363)-YAP1C(224)/	Inter-Protein
	1	QE_Plus_YangJing_TCP_Bo_4_33per_20171106.17430.17430.3.1.dta	3	2169.01	1	0.452302	0.019435	8.96037	1	1
288	LEASGCTLTVLPGR(6)-CSEIWDR(1)	2322.12	null	AT3G25920.1 (231)-YAP1C(224)/	Inter-Protein
	1	QE_Plus_YangJing_TCP_Bo_4_33per_20171106.23155.23155.4.0.dta	4	2322.14	1	0.181093	0.01613	6.94623	1	1
289	LEDIVPSSHNCDVPHVNR(11)-CSEIWDR(1)	2936.34	null	AT1G13950.1 (80)-YAP1C(224)/AT1G26630.1 (80)-YAP1C(224)/AT1G69410.1 (80)-YAP1C(224)/	Inter-Protein
	1	QE_Plus_YangJing_TCP_Bo_4_33per_20171106.18630.18630.4.0.dta	4	2936.36	1	0.0149021	0.020215	6.88442	1	1
	2	QE_Plus_YangJing_TCP_Bo_4_33per_20171106.18629.18629.5.0.dta	5	2936.36	1	0.0457375	0.023365	7.95718	1	1
290	LEEEYIENICVQILK(10)-CSEIWDR(1)	2741.32	null	AT5G26360.1 (279)-YAP1C(224)/	Inter-Protein
	1	QE_Plus_YangJing_TCP_Bo_4_33per_20171106.26272.26272.4.0.dta	4	2741.33	1	0.291302	0.015941	5.81509	1	1
291	LGCIEDTGNHK(3)-CSEIWDR(1)	2091.92	null	AT2G04030.1 (492)-YAP1C(224)/	Inter-Protein
	1	QE_Plus_YangJing_TCP_Bo_4_33per_20171106.14917.14917.3.0.dta	3	2091.93	1	0.00180554	0.002923	1.39728	1	1
	2	QE_Plus_YangJing_TCP_Bo_4_33per_20171106.14903.14903.4.0.dta	4	2091.93	1	0.138407	0.009049	4.32569	1	1
	3	QE_Plus_YangJing_TCP_Bo_4_33per_20171106.14929.14929.4.1.dta	4	2091.93	1	0.371165	0.009667	4.62111	1	1
292	LGDVISVHQCPDVK(10)-CSEIWDR(1)	2415.14	null	AT3G09840.1 (109)-YAP1C(224)/AT3G53230.1 (110)-YAP1C(224)/AT5G03340.1 (109)-YAP1C(224)/	Inter-Protein
	1	QE_Plus_YangJing_TCP_Bo_4_33per_20171106.19094.19094.4.0.dta	4	2415.16	1	0.0113395	0.018352	7.59872	1	1
	2	QE_Plus_YangJing_TCP_Bo_4_33per_20171106.19088.19088.3.0.dta	3	2415.16	1	0.0570557	0.014553	6.02573	1	1
293	LGIDLEEGACK(10)-CSEIWDR(1)	2052.94	null	AT3G03960.1 (490)-YAP1C(224)/	Inter-Protein
	1	QE_Plus_YangJing_TCP_Bo_4_33per_20171106.22932.22932.3.1.dta	3	2052.95	1	0.0675398	0.01148	5.59199	1	1
294	LGVTQCTIAHALEK(6)-CSEIWDR(1)	2389.16	null	AT3G43190.1 (434)-YAP1C(224)/AT5G20830.1 (434)-YAP1C(224)/	Inter-Protein
	1	QE_Plus_YangJing_TCP_Bo_4_33per_20171106.21505.21505.3.0.dta	3	2389.17	1	0.00209102	0.010651	4.45805	1	1
	2	QE_Plus_YangJing_TCP_Bo_4_33per_20171106.21496.21496.4.0.dta	4	2389.18	1	0.0109966	0.015191	6.35829	1	1
	3	QE_Plus_YangJing_TCP_Bo_4_33per_20171106.21520.21520.5.0.dta	5	2389.18	1	0.125995	0.016786	7.02589	1	1
295	LILAPWCDEEEVER(7)-CSEIWDR(1)	2607.19	null	AT3G62120.1 (475)-YAP1C(224)/	Inter-Protein
	1	QE_Plus_YangJing_TCP_Bo_4_33per_20171106.25681.25681.4.0.dta	4	2607.21	1	0.0285293	0.021256	8.15285	1	1
296	LITVFSAPNYCDQMGNK(11)-CSEIWDR(1)	2822.26	Oxidation[M](14)	AT2G42810.2 (492)-YAP1C(224)/	Inter-Protein
	1	QE_Plus_YangJing_TCP_Bo_4_33per_20171106.24282.24282.4.1.dta	4	2822.27	1	0.0155532	0.011737	4.15873	1	1
	2	QE_Plus_YangJing_TCP_Bo_4_33per_20171106.24857.24857.4.0.dta	4	2806.28	1	0.0258325	0.013124	4.67668	1	1
	3	QE_Plus_YangJing_TCP_Bo_4_33per_20171106.24867.24867.3.0.dta	3	2806.28	1	0.19598	0.011958	4.26118	1	1
297	LLAVEGCAALGK(7)-CSEIWDR(1)	2050.01	null	AT1G13320.1 (226)-YAP1C(224)/AT1G25490.1 (226)-YAP1C(224)/AT3G25800.1 (226)-YAP1C(224)/	Inter-Protein
	1	QE_Plus_YangJing_TCP_Bo_4_33per_20171106.21924.21924.3.0.dta	3	2050.02	1	0.063059	0.012422	6.05948	1	1
	2	QE_Plus_YangJing_TCP_Bo_4_33per_20171106.21896.21896.4.0.dta	4	2050.02	1	0.528607	0.015432	7.52777	1	1
298	LLAWDTCR(7)-CSEIWDR(1)	1882.86	null	AT5G24710.1 (527)-YAP1C(224)/	Inter-Protein
	1	QE_Plus_YangJing_TCP_Bo_4_33per_20171106.23579.23579.3.0.dta	3	1882.87	1	0.0286584	0.009414	4.99985	1	1
299	LLCDNALVFACTVGQKPSK(11)-CSEIWDR(1)	2969.43	Carbamidomethyl[C](3)	AT1G06410.1 (807)-YAP1C(224)/	Inter-Protein
	1	QE_Plus_YangJing_TCP_Bo_4_33per_20171106.24548.24548.5.0.dta	5	2969.45	1	0.00451318	0.01648	5.54988	1	1
300	LLCVEHVHQPSTK(3)-CSEIWDR(1)	2396.15	null	AT3G54180.1 (69)-YAP1C(224)/	Inter-Protein
	1	QE_Plus_YangJing_TCP_Bo_4_33per_20171106.16123.16123.3.0.dta	3	2396.16	1	0.000239033	0.011335	4.73051	1	1
	2	QE_Plus_YangJing_TCP_Bo_4_33per_20171106.16109.16109.4.0.dta	4	2396.16	1	0.0133708	0.01404	5.8594	1	1
	3	QE_Plus_YangJing_TCP_Bo_4_33per_20171106.16078.16078.5.0.dta	5	2396.16	1	0.278674	0.012646	5.27764	1	1
301	LLDHYPTVVCTK(10)-CSEIWDR(1)	2294.09	null	AT2G42910.1 (221)-YAP1C(224)/	Inter-Protein
	1	QE_Plus_YangJing_TCP_Bo_4_33per_20171106.20961.20961.4.1.dta	4	2294.11	1	0.130673	0.016304	7.10694	1	1
	2	QE_Plus_YangJing_TCP_Bo_4_33per_20171106.21014.21014.3.0.dta	3	2294.11	1	0.217118	0.012111	5.27921	1	1
302	LLDPSLQCAR(8)-CSEIWDR(1)	2020.96	null	AT2G14120.3 (476)-YAP1C(224)/AT4G33650.2 (462)-YAP1C(224)/	Inter-Protein
	1	QE_Plus_YangJing_TCP_Bo_4_33per_20171106.20551.20551.3.0.dta	3	2020.97	1	0.00792725	0.013968	6.91157	1	1
	2	QE_Plus_YangJing_TCP_Bo_4_33per_20171106.20548.20548.4.0.dta	4	2020.97	1	0.412168	0.01552	7.67953	1	1
303	LLGACEGEPTGK(5)-CSEIWDR(1)	2079.95	null	AT5G06140.1 (237)-YAP1C(224)/	Inter-Protein
	1	QE_Plus_YangJing_TCP_Bo_4_33per_20171106.17567.17567.3.0.dta	3	2079.96	1	0.133787	0.013891	6.67854	1	1
304	LLPDAVGTTCGER(10)-CSEIWDR(1)	2237.03	null	AT5G20830.1 (349)-YAP1C(224)/	Inter-Protein
	1	QE_Plus_YangJing_TCP_Bo_4_33per_20171106.19907.19907.3.0.dta	3	2237.04	1	0.0571132	0.012327	5.51042	1	1
305	LMADAASPACILETR(10)-CSEIWDR(1)	2467.14	null	AT2G01350.1 (166)-YAP1C(224)/	Inter-Protein
	1	QE_Plus_YangJing_TCP_Bo_4_33per_20171106.24451.24451.3.1.dta	3	2467.15	1	0.0132197	0.00708	2.86972	1	1
	2	QE_Plus_YangJing_TCP_Bo_4_33per_20171106.23514.23514.3.0.dta	3	2483.15	1	0.152086	0.010784	4.3429	1	1
	3	QE_Plus_YangJing_TCP_Bo_4_33per_20171106.23527.23527.4.0.dta	4	2483.15	1	0.384171	0.013076	5.26592	1	1
306	LNEPQVCVSTTNR(7)-CSEIWDR(1)	2366.09	null	AT4G13430.1 (465)-YAP1C(224)/	Inter-Protein
	1	QE_Plus_YangJing_TCP_Bo_4_33per_20171106.18421.18421.4.0.dta	4	2366.11	1	0.0634815	0.019713	8.33148	1	1
307	LNFSPLGACALAGTGLPIDR(9)-CSEIWDR(1)	2891.42	null	AT5G10920.1 (254)-YAP1C(224)/	Inter-Protein
	1	QE_Plus_YangJing_TCP_Bo_4_33per_20171106.27188.27188.4.0.dta	4	2891.44	1	0.158388	0.019161	6.62685	1	1
308	LNGCPIELFQPEILR(4)-CSEIWDR(1)	2647.3	null	AT2G09990.1 (37)-YAP1C(224)/AT5G18380.1 (37)-YAP1C(224)/	Inter-Protein
	1	QE_Plus_YangJing_TCP_Bo_4_33per_20171106.27257.27257.3.0.dta	3	2647.31	1	0.00224044	0.006104	2.30574	1	1
	2	QE_Plus_YangJing_TCP_Bo_4_33per_20171106.27249.27249.4.0.dta	4	2647.31	1	0.358741	0.013155	4.96921	1	1
309	LNGGLGTTMGCTGPK(11)-CSEIWDR(1)	2312.05	null	AT3G03250.2 (95)-YAP1C(224)/AT5G17310.2 (96)-YAP1C(224)/	Inter-Protein
	1	QE_Plus_YangJing_TCP_Bo_4_33per_20171106.19205.19205.3.0.dta	3	2312.06	1	0.00183303	0.014487	6.26588	1	1
	2	QE_Plus_YangJing_TCP_Bo_4_33per_20171106.16032.16032.3.0.dta	3	2328.05	1	0.0118022	0.00914	3.92605	1	1
	3	QE_Plus_YangJing_TCP_Bo_4_33per_20171106.19216.19216.4.0.dta	4	2312.06	1	0.0810929	0.01781	7.70313	1	1
	4	QE_Plus_YangJing_TCP_Bo_4_33per_20171106.16031.16031.4.0.dta	4	2328.05	1	0.322838	0.011553	4.96254	1	1
310	LPLFGCTDSAQVLK(6)-EVEECKK(5)	2353.18	null	AT1G67090.1 (132)-AT1G67090.1 (145)/AT1G67090.1 (132)-AT5G38410.3 (150)/AT1G67090.1 (132)-AT5G38420.1 (145)/AT1G67090.1 (132)-AT5G38430.1 (145)/AT5G38410.3 (137)-AT1G67090.1 (145)/AT5G38410.3 (137)-AT5G38410.3 (150)/AT5G38410.3 (137)-AT5G38420.1 (145)/AT5G38410.3 (137)-AT5G38430.1 (145)/AT5G38420.1 (132)-AT1G67090.1 (145)/AT5G38420.1 (132)-AT5G38410.3 (150)/AT5G38420.1 (132)-AT5G38420.1 (145)/AT5…	Intra-Protein
	1	QE_Plus_YangJing_TCP_Bo_1_33per_20171106.19752.19752.3.0.dta	3	2353.19	1	0.1954	0.009096	3.86541	1	1
311	LPSACVGDMVMATVK(5)-CSEIWDR(1)	2427.12	null	AT1G04480.1 (56)-YAP1C(224)/AT2G33370.1 (56)-YAP1C(224)/AT3G04400.1 (56)-YAP1C(224)/	Inter-Protein
	1	QE_Plus_YangJing_TCP_Bo_4_33per_20171106.25313.25313.3.0.dta	3	2427.12	1	0.000402823	0.003874	1.59613	1	1
	2	QE_Plus_YangJing_TCP_Bo_4_33per_20171106.23073.23073.4.0.dta	4	2443.13	1	0.213499	0.013455	5.50732	1	1
312	LQAQTEAVNLLCGAK(12)-CSEIWDR(1)	2464.2	null	AT4G38630.1 (37)-YAP1C(224)/	Inter-Protein
	1	QE_Plus_YangJing_TCP_Bo_4_33per_20171106.24313.24313.3.0.dta	3	2464.2	1	0.00141199	0.008093	3.28424	1	1
	2	QE_Plus_YangJing_TCP_Bo_4_33per_20171106.24301.24301.4.0.dta	4	2464.21	1	0.0032148	0.009642	3.91284	1	1
313	LQFENNCEVGVFSK(7)-CSEIWDR(1)	2519.13	null	AT3G55620.1 (11)-YAP1C(224)/	Inter-Protein
	1	QE_Plus_YangJing_TCP_Bo_4_33per_20171106.23757.23757.4.1.dta	4	2519.15	1	0.0258856	0.014156	5.61939	1	1
314	LSDFGLCKPLDDK(7)-CSEIWDR(1)	2356.09	null	AT5G09890.2 (247)-YAP1C(224)/	Inter-Protein
	1	QE_Plus_YangJing_TCP_Bo_4_33per_20171106.22704.22704.3.0.dta	3	2356.11	1	0.00781085	0.012707	5.39325	1	1
	2	QE_Plus_YangJing_TCP_Bo_4_33per_20171106.22697.22697.4.0.dta	4	2356.11	1	0.153695	0.015223	6.46112	1	1
315	LSIPCIVSDYK(5)-CSEIWDR(1)	2143.02	null	AT1G06410.1 (575)-YAP1C(224)/	Inter-Protein
	1	QE_Plus_YangJing_TCP_Bo_4_33per_20171106.25403.25403.2.0.dta	2	2143.03	1	0.00111768	0.009032	4.21461	1	1
	2	QE_Plus_YangJing_TCP_Bo_4_33per_20171106.25365.25365.3.0.dta	3	2143.03	1	0.0196358	0.009707	4.52959	1	1
	3	QE_Plus_YangJing_TCP_Bo_4_33per_20171106.25397.25397.4.0.dta	4	2143.03	1	0.0783406	0.012079	5.63644	1	1
316	LSIPCIVSDYKR(5)-CSEIWDR(1)	2299.12	null	AT1G06410.1 (575)-YAP1C(224)/	Inter-Protein
	1	QE_Plus_YangJing_TCP_Bo_4_33per_20171106.24269.24269.4.0.dta	4	2299.14	1	0.00308068	0.014951	6.50292	1	1
	2	QE_Plus_YangJing_TCP_Bo_4_33per_20171106.24249.24249.3.0.dta	3	2299.14	1	0.0776875	0.018148	7.89345	1	1
	3	QE_Plus_YangJing_TCP_Bo_4_33per_20171106.24228.24228.4.0.dta	4	2299.14	1	0.269078	0.015812	6.87741	1	1
	4	QE_Plus_YangJing_TCP_Bo_4_33per_20171106.24256.24256.5.0.dta	5	2299.14	1	0.322601	0.014458	6.28849	1	1
317	LSSSPCVLVSGK(6)-CSEIWDR(1)	2082	null	AT2G04030.1 (638)-YAP1C(224)/AT3G07770.1 (661)-YAP1C(224)/	Inter-Protein
	1	QE_Plus_YangJing_TCP_Bo_4_33per_20171106.19632.19632.2.0.dta	2	2082.01	1	0.00489512	0.012941	6.21566	1	1
	2	QE_Plus_YangJing_TCP_Bo_4_33per_20171106.19593.19593.3.0.dta	3	2082.01	1	0.0199605	0.011875	5.70365	1	1
	3	QE_Plus_YangJing_TCP_Bo_4_33per_20171106.19741.19741.3.0.dta	3	2082.01	1	0.0455332	0.0147	7.06052	1	1
	4	QE_Plus_YangJing_TCP_Bo_4_33per_20171106.19598.19598.4.0.dta	4	2082.01	1	0.0912813	0.014871	7.14265	1	1
318	LTEGCSFR(5)-CSEIWDR(1)	1817.79	null	AT2G45710.1 (79)-YAP1C(224)/AT3G61110.1 (79)-YAP1C(224)/	Inter-Protein
	1	QE_Plus_YangJing_TCP_Bo_4_33per_20171106.16735.16735.3.1.dta	3	1817.8	1	0.377173	0.009744	5.36034	1	1
319	LTSLPFQQCK(9)-CSEIWDR(1)	2069.98	null	AT1G27970.2 (63)-YAP1C(224)/	Inter-Protein
	1	QE_Plus_YangJing_TCP_Bo_4_33per_20171106.22825.22825.3.0.dta	3	2069.99	1	0.00969234	0.013602	6.57108	1	1
320	LVCCEQMEIR(3)-CSEIWDR(1)	2201.94	Carbamidomethyl[C](4);Oxidation[M](7)	AT3G43300.1 (1734)-YAP1C(224)/	Inter-Protein
	1	QE_Plus_YangJing_TCP_Bo_4_33per_20171106.15966.15966.3.1.dta	3	2201.96	1	0.335679	0.012946	5.87935	1	1
321	LVDEALQCVEELKSPSYHPELVK(8)-CSEIWDR(1)	3531.71	null	AT2G24050.1 (606)-YAP1C(224)/	Inter-Protein
	1	QE_Plus_YangJing_TCP_Bo_4_33per_20171106.24779.24779.5.0.dta	5	3531.74	1	0.0199873	0.029373	8.31693	1	1
322	LVDMCQEFTPK(5)-CSEIWDR(1)	2215.98	null	AT1G50620.1 (82)-YAP1C(224)/	Inter-Protein
	1	QE_Plus_YangJing_TCP_Bo_4_33per_20171106.22578.22578.3.0.dta	3	2215.99	1	0.00188545	0.006123	2.76311	1	1
	2	QE_Plus_YangJing_TCP_Bo_4_33per_20171106.18475.18475.3.0.dta	3	2231.99	1	0.00787677	0.016256	7.28323	1	1
	3	QE_Plus_YangJing_TCP_Bo_4_33per_20171106.18535.18535.2.0.dta	2	2231.99	1	0.0096373	0.016148	7.23484	1	1
	4	QE_Plus_YangJing_TCP_Bo_4_33per_20171106.18495.18495.4.0.dta	4	2232	1	0.0730192	0.018696	8.37643	1	1
323	LVSFCEQVLK(5)-CSEIWDR(1)	2071	null	AT3G43300.1 (1670)-YAP1C(224)/	Inter-Protein
	1	QE_Plus_YangJing_TCP_Bo_4_33per_20171106.23363.23363.3.0.dta	3	2071.01	1	0.00199012	0.008959	4.32593	1	1
	2	QE_Plus_YangJing_TCP_Bo_4_33per_20171106.23361.23361.4.0.dta	4	2071.01	1	0.21183	0.011906	5.74892	1	1
324	LVYDIADQGGELCSLR(13)-CSEIWDR(1)	2657.23	null	AT3G02760.1 (515)-YAP1C(224)/	Inter-Protein
	1	QE_Plus_YangJing_TCP_Bo_4_33per_20171106.24758.24758.4.0.dta	4	2657.25	1	0.129063	0.019953	7.50894	1	1
325	LYSLEANSVIHALCFSPNR(14)-YWLCAATEHGIK(4)	3522.73	null	AT1G18080.1 (242)-AT1G18080.1 (251)/	Intra-Protein
	1	QE_Plus_YangJing_TCP_Bo_1_33per_20171106.30182.30182.5.0.dta	5	3522.75	1	0.0822992	0.022167	6.29256	1	1
	2	QE_Plus_YangJing_TCP_Bo_2_33per_20171106.27932.27932.5.0.dta	5	3522.74	1	0.283357	0.014212	4.03437	1	1
326	MAAVDILCVGSK(8)-CSEIWDR(1)	2127.99	Oxidation[M](1)	AT5G38890.1 (91)-YAP1C(224)/	Inter-Protein
	1	QE_Plus_YangJing_TCP_Bo_4_33per_20171106.24005.24005.3.1.dta	3	2127.99	1	0.0346641	0.001285	0.603857	1	1
327	MEVPYCIVK(6)-CSEIWDR(1)	1986.91	null	AT2G47610.1 (173)-YAP1C(224)/AT3G62870.1 (172)-YAP1C(224)/	Inter-Protein
	1	QE_Plus_YangJing_TCP_Bo_4_33per_20171106.23278.23278.2.0.dta	2	1986.93	1	0.00107325	0.013747	6.91878	1	1
	2	QE_Plus_YangJing_TCP_Bo_4_33per_20171106.23240.23240.3.0.dta	3	1986.93	1	0.0119823	0.014341	7.21773	1	1
	3	QE_Plus_YangJing_TCP_Bo_4_33per_20171106.23250.23250.4.0.dta	4	1986.93	1	0.45979	0.014155	7.12412	1	1
328	MKELESICNPIIAK(8)-CSEIWDR(1)	2494.21	null	AT3G09440.1 (609)-YAP1C(224)/AT5G02500.1 (609)-YAP1C(224)/	Inter-Protein
	1	QE_Plus_YangJing_TCP_Bo_4_33per_20171106.23404.23404.3.0.dta	3	2494.22	1	0.0100769	0.004981	1.99702	1	1
	2	QE_Plus_YangJing_TCP_Bo_4_33per_20171106.23387.23387.4.0.dta	4	2494.22	1	0.0303915	0.011053	4.43146	1	1
	3	QE_Plus_YangJing_TCP_Bo_4_33per_20171106.23389.23389.5.1.dta	5	2494.22	1	0.289792	0.010757	4.31278	1	1
	4	QE_Plus_YangJing_TCP_Bo_4_33per_20171106.22466.22466.4.0.dta	4	2510.21	1	0.48493	0.001244	0.495576	1	1
329	MKELESLCNPIIAR(8)-CSEIWDR(1)	2538.21	Oxidation[M](1)	AT3G12580.1 (609)-YAP1C(224)/	Inter-Protein
	1	QE_Plus_YangJing_TCP_Bo_4_33per_20171106.22937.22937.4.3.dta	4	2538.23	1	0.122527	0.015327	6.0385	1	1
330	MLICGSEGPFK(4)-CSEIWDR(1)	2086.94	null	AT1G09640.1 (343)-YAP1C(224)/AT1G57720.1 (342)-YAP1C(224)/	Inter-Protein
	1	QE_Plus_YangJing_TCP_Bo_4_33per_20171106.23056.23056.3.0.dta	3	2086.95	1	0.00267964	0.005922	2.83765	1	1
	2	QE_Plus_YangJing_TCP_Bo_4_33per_20171106.23046.23046.4.0.dta	4	2086.95	1	0.0182341	0.010088	4.83387	1	1
	3	QE_Plus_YangJing_TCP_Bo_4_33per_20171106.21754.21754.3.0.dta	3	2102.95	1	0.0400855	0.012184	5.79381	1	1
331	MMCAAEVHLGTK(3)-CSEIWDR(1)	2195.97	null	AT1G72370.1 (23)-YAP1C(224)/	Inter-Protein
	1	QE_Plus_YangJing_TCP_Bo_4_33per_20171106.19640.19640.3.0.dta	3	2195.98	1	0.000786328	0.014375	6.54608	1	1
	2	QE_Plus_YangJing_TCP_Bo_4_33per_20171106.19637.19637.4.0.dta	4	2195.99	1	0.00517	0.015531	7.0725	1	1
	3	QE_Plus_YangJing_TCP_Bo_4_33per_20171106.16094.16094.4.0.dta	4	2227.97	1	0.0103865	0.012265	5.50504	1	1
	4	QE_Plus_YangJing_TCP_Bo_4_33per_20171106.16903.16903.4.1.dta	4	2211.98	1	0.0286226	0.019524	8.82654	1	1
	5	QE_Plus_YangJing_TCP_Bo_4_33per_20171106.18405.18405.4.2.dta	4	2211.98	1	0.0325373	0.009875	4.46436	1	1
332	MNSQACLLLQK(6)-CSEIWDR(1)	2196.02	Acetyl[ProteinN-term](0)	AT3G46460.1 (6)-YAP1C(224)/	Inter-Protein
	1	QE_Plus_YangJing_TCP_Bo_4_33per_20171106.24749.24749.3.0.dta	3	2196.04	1	0.0058622	0.015637	7.12059	1	1
333	MQRLGFVPNRLTCK(13)-CSEIWDR(1)	2584.26	Oxidation[M](1)	AT5G40400.2 (662)-YAP1C(224)/	Inter-Protein
	1	QE_Plus_YangJing_TCP_Bo_4_33per_20171106.28709.28709.4.0.dta	4	2584.27	1	0.549006	0.007282	2.81783	1	1
334	NCAPIMVR(2)-CSEIWDR(1)	1824.82	Oxidation[M](6)	AT1G07890.1 (32)-YAP1C(224)/	Inter-Protein
	1	QE_Plus_YangJing_TCP_Bo_4_33per_20171106.17154.17154.3.0.dta	3	1824.83	1	0.00433733	0.011645	6.38145	1	1
	2	QE_Plus_YangJing_TCP_Bo_4_33per_20171106.17268.17268.4.0.dta	4	1824.83	1	0.0139421	0.011567	6.33871	1	1
	3	QE_Plus_YangJing_TCP_Bo_4_33per_20171106.17293.17293.3.0.dta	3	1824.83	1	0.0302727	0.010059	5.51233	1	1
	4	QE_Plus_YangJing_TCP_Bo_4_33per_20171106.17125.17125.3.0.dta	3	1824.83	1	0.234095	0.013062	7.15797	1	1
	5	QE_Plus_YangJing_TCP_Bo_4_33per_20171106.17122.17122.4.0.dta	4	1824.83	1	0.344086	0.01388	7.60623	1	1
335	NCDEFQVK(2)-CSEIWDR(1)	1887.8	null	AT4G35830.1 (54)-YAP1C(224)/	Inter-Protein
	1	QE_Plus_YangJing_TCP_Bo_4_33per_20171106.18540.18540.3.0.dta	3	1887.82	1	0.209216	0.018285	9.68588	1	1
336	NCDNFQVTK(2)-CSEIWDR(1)	1973.85	null	AT2G05710.1 (146)-YAP1C(224)/	Inter-Protein
	1	QE_Plus_YangJing_TCP_Bo_4_33per_20171106.17311.17311.3.0.dta	3	1973.86	1	0.0338203	0.013719	6.95038	1	1
337	NCDPNGPLMLYVSK(2)-CSEIWDR(1)	2456.1	null	AT1G56070.1 (370)-YAP1C(224)/	Inter-Protein
	1	QE_Plus_YangJing_TCP_Bo_4_33per_20171106.24769.24769.3.0.dta	3	2456.12	1	0.00323173	0.012878	5.24326	1	1
	2	QE_Plus_YangJing_TCP_Bo_4_33per_20171106.24748.24748.4.0.dta	4	2456.12	1	0.00354198	0.019388	7.8938	1	1
	3	QE_Plus_YangJing_TCP_Bo_4_33per_20171106.23429.23429.3.0.dta	3	2472.11	1	0.0880179	0.007543	3.05125	1	1
338	NCLSAVGEVAEFANVR(2)-CSEIWDR(1)	2584.19	null	AT5G51430.1 (159)-YAP1C(224)/	Inter-Protein
	1	QE_Plus_YangJing_TCP_Bo_4_33per_20171106.25912.25912.3.0.dta	3	2584.2	1	0.00274225	0.011268	4.36036	1	1
339	NCNYQMER(2)-CSEIWDR(1)	1962.79	null	AT1G72370.1 (34)-YAP1C(224)/AT3G04770.1 (35)-YAP1C(224)/	Inter-Protein
	1	QE_Plus_YangJing_TCP_Bo_4_33per_20171106.14795.14795.3.0.dta	3	1962.8	1	0.0727732	0.015942	8.12212	1	1
340	NCSATVGQVGNVGVNQK(2)-CSEIWDR(1)	2580.19	null	ATCG00830.1 (186)-YAP1C(224)/ATCG01310.1 (186)-YAP1C(224)/	Inter-Protein
	1	QE_Plus_YangJing_TCP_Bo_4_33per_20171106.17138.17138.3.0.dta	3	2580.21	1	0.124693	0.017939	6.95258	1	1
341	NCYFPLFVSPGVLEK(2)-CSEIWDR(1)	2618.24	null	AT3G62120.1 (109)-YAP1C(224)/	Inter-Protein
	1	QE_Plus_YangJing_TCP_Bo_4_33per_20171106.28026.28026.3.0.dta	3	2618.25	1	0.00549919	0.011138	4.254	1	1
342	NECPHIVVGTPGR(3)-CSEIWDR(1)	2284.06	null	AT5G11170.1 (166)-YAP1C(224)/AT5G11200.2 (166)-YAP1C(224)/	Inter-Protein
	1	QE_Plus_YangJing_TCP_Bo_4_33per_20171106.17792.17792.4.2.dta	4	2284.07	1	0.00311993	0.010651	4.66319	1	1
	2	QE_Plus_YangJing_TCP_Bo_4_33per_20171106.17776.17776.4.3.dta	4	2284.07	1	0.00504028	0.01076	4.71091	1	1
	3	QE_Plus_YangJing_TCP_Bo_4_33per_20171106.17783.17783.3.0.dta	3	2284.07	1	0.114629	0.009001	3.94079	1	1
	4	QE_Plus_YangJing_TCP_Bo_4_33per_20171106.17789.17789.3.1.dta	3	2284.07	1	0.163399	0.008539	3.73852	1	1
	5	QE_Plus_YangJing_TCP_Bo_4_33per_20171106.17794.17794.5.0.dta	5	2284.07	1	0.577794	0.012483	5.46527	1	1
343	NGTCPWLRPDGK(4)-CSEIWDR(1)	2249.02	null	AT3G17390.1 (161)-YAP1C(224)/	Inter-Protein
	1	QE_Plus_YangJing_TCP_Bo_4_33per_20171106.19328.19328.3.0.dta	3	2249.04	1	0.0231213	0.013535	6.01817	1	1
	2	QE_Plus_YangJing_TCP_Bo_4_33per_20171106.19361.19361.5.0.dta	5	2249.04	1	0.32384	0.015379	6.83808	1	1
	3	QE_Plus_YangJing_TCP_Bo_4_33per_20171106.19322.19322.4.3.dta	4	2249.04	1	0.347115	0.015721	6.99015	1	1
344	NICTEAGMFAIR(3)-CSEIWDR(1)	2231	null	AT1G45000.1 (353)-YAP1C(224)/AT5G43010.1 (353)-YAP1C(224)/	Inter-Protein
	1	QE_Plus_YangJing_TCP_Bo_4_33per_20171106.24685.24685.4.1.dta	4	2231.02	1	0.140313	0.016515	7.4025	1	1
	2	QE_Plus_YangJing_TCP_Bo_4_33per_20171106.24711.24711.3.0.dta	3	2231.02	1	0.140757	0.015101	6.7687	1	1
345	NISVVAVCPK(8)-CSEIWDR(1)	1934.95	null	AT3G58610.1 (244)-YAP1C(224)/	Inter-Protein
	1	QE_Plus_YangJing_TCP_Bo_4_33per_20171106.20240.20240.3.0.dta	3	1934.96	1	0.00810955	0.018084	9.346	1	1
346	NIVSIETDLPGDVTVHWGVCK(20)-LEGLCFVLK(5)	3300.7	null	AT1G69830.1 (310)-AT1G69830.1 (363)/	Intra-Protein
	1	QE_Plus_YangJing_TCP_Bo_1_33per_20171106.32931.32931.5.0.dta	5	3300.72	1	0.0837272	0.015849	4.80171	1	1
347	NLLDLTCQTVADMIK(7)-CSEIWDR(1)	2599.22	Oxidation[M](13)	AT1G75950.1 (118)-YAP1C(224)/	Inter-Protein
	1	QE_Plus_YangJing_TCP_Bo_4_33per_20171106.26185.26185.2.0.dta	2	2599.23	1	0.000114858	0.013899	5.34737	1	1
	2	QE_Plus_YangJing_TCP_Bo_4_33per_20171106.29093.29093.2.0.dta	2	2583.24	1	0.000186579	0.010537	4.07901	1	1
	3	QE_Plus_YangJing_TCP_Bo_4_33per_20171106.28438.28438.3.0.dta	3	2583.23	1	0.000961542	0.006277	2.42991	1	1
	4	QE_Plus_YangJing_TCP_Bo_4_33per_20171106.29206.29206.4.2.dta	4	2583.24	1	0.00120841	0.012545	4.85633	1	1
	5	QE_Plus_YangJing_TCP_Bo_4_33per_20171106.29078.29078.3.0.dta	3	2583.24	1	0.00202284	0.013647	5.28293	1	1
	6	QE_Plus_YangJing_TCP_Bo_4_33per_20171106.26328.26328.4.0.dta	4	2599.23	1	0.00234421	0.009834	3.78344	1	1
	7	QE_Plus_YangJing_TCP_Bo_4_33per_20171106.29205.29205.3.0.dta	3	2583.23	1	0.00317708	0.009604	3.71783	1	1
	8	QE_Plus_YangJing_TCP_Bo_4_33per_20171106.29071.29071.4.0.dta	4	2583.24	1	0.00324406	0.01714	6.63512	1	1
	9	QE_Plus_YangJing_TCP_Bo_4_33per_20171106.26167.26167.3.0.dta	3	2599.24	1	0.00343342	0.015894	6.11491	1	1
	10	QE_Plus_YangJing_TCP_Bo_4_33per_20171106.26176.26176.4.0.dta	4	2599.24	1	0.0759304	0.01943	7.47532	1	1
	11	QE_Plus_YangJing_TCP_Bo_4_33per_20171106.26320.26320.3.0.dta	3	2599.23	1	0.401582	0.009076	3.49182	1	1
	12	QE_Plus_YangJing_TCP_Bo_4_33per_20171106.29326.29326.3.0.dta	3	2583.24	1	0.523696	0.015423	5.97044	1	1
348	NLLDLTCQTVADMIK(7)-EKCQEIWDR(3)	2881.39	null	AT1G75950.1 (118)-AT1G32750.1 (1188)/	Inter-Protein
	1	QE_Plus_YangJing_TCP_Bo_4_33per_20171106.29094.29094.3.0.dta	3	2881.4	1	0.261681	0.010281	3.56807	1	1
349	NLPGVELCHVER(8)-CSEIWDR(1)	2271.06	null	AT3G09630.1 (236)-YAP1C(224)/AT5G02870.1 (237)-YAP1C(224)/	Inter-Protein
	1	QE_Plus_YangJing_TCP_Bo_4_33per_20171106.20739.20739.4.0.dta	4	2271.08	1	0.0188811	0.011057	4.86864	1	1
	2	QE_Plus_YangJing_TCP_Bo_4_33per_20171106.20740.20740.3.1.dta	3	2271.07	1	0.0477299	0.009093	4.00385	1	1
350	NLSQQCLNALAK(6)-CSEIWDR(1)	2208.05	null	AT2G45290.1 (440)-YAP1C(224)/AT3G60750.1 (440)-YAP1C(224)/	Inter-Protein
	1	QE_Plus_YangJing_TCP_Bo_4_33per_20171106.20401.20401.3.0.dta	3	2208.07	1	0.0146573	0.012232	5.53972	1	1
	2	QE_Plus_YangJing_TCP_Bo_4_33per_20171106.20422.20422.4.0.dta	4	2208.07	1	0.0593902	0.016311	7.38705	1	1
351	NMITGTSQADCAVLIIDSTTGGFEAGISK(11)-CSEIWDR(1)	3821.77	Oxidation[M](2)	AT1G07920.1 (111)-YAP1C(224)/AT1G07930.1 (111)-YAP1C(224)/AT1G07940.1 (111)-YAP1C(224)/AT5G60390.1 (111)-YAP1C(224)/	Inter-Protein
	1	QE_Plus_YangJing_TCP_Bo_4_33per_20171106.27576.27576.4.0.dta	4	3821.77	1	0.045459	0.005091	1.33211	1	1
	2	QE_Plus_YangJing_TCP_Bo_4_33per_20171106.28103.28103.4.0.dta	4	3805.8	1	0.0537044	0.02614	6.86852	1	1
352	NNNCFLVK(4)-CSEIWDR(1)	1856.84	null	AT2G19730.1 (18)-YAP1C(224)/	Inter-Protein
	1	QE_Plus_YangJing_TCP_Bo_4_33per_20171106.20169.20169.3.1.dta	3	1856.85	1	0.385518	0.011828	6.36996	1	1
353	NNPCLIGEPGVGK(4)-CSEIWDR(1)	2203.03	null	AT3G48870.1 (320)-YAP1C(224)/AT5G50920.1 (299)-YAP1C(224)/	Inter-Protein
	1	QE_Plus_YangJing_TCP_Bo_4_33per_20171106.20186.20186.3.1.dta	3	2203.04	1	0.13442	0.009884	4.48655	1	1
354	NPIISIHDQGAGGNCNVVK(15)-ACIEMGEK(2)	2813.34	null	AT1G74260.1 (607)-AT1G74260.1 (586)/	Intra-Protein
	1	QE_Plus_YangJing_TCP_Bo_1_33per_20171106.17978.17978.4.0.dta	4	2813.35	1	0.130236	0.012943	4.60058	1	1
355	NPYSQSIPICQISYILK(10)-CSEIWDR(1)	2872.4	null	AT2G46140.1 (73)-YAP1C(224)/	Inter-Protein
	1	QE_Plus_YangJing_TCP_Bo_4_33per_20171106.26871.26871.4.2.dta	4	2872.42	1	0.0422008	0.015454	5.38017	1	1
356	NQVTTENCLR(8)-CSEIWDR(1)	2082.93	null	AT4G29760.1 (90)-YAP1C(224)/	Inter-Protein
	1	QE_Plus_YangJing_TCP_Bo_4_33per_20171106.15336.15336.3.0.dta	3	2082.95	1	0.556221	0.014359	6.89365	1	1
357	NSQLCGQAMIAYLQQK(5)-CSEIWDR(1)	2701.25	null	AT1G62020.1 (623)-YAP1C(224)/AT2G21390.1 (623)-YAP1C(224)/	Inter-Protein
	1	QE_Plus_YangJing_TCP_Bo_4_33per_20171106.24791.24791.3.1.dta	3	2701.27	1	0.043668	0.015857	5.87024	1	1
358	NTVECITGTISR(5)-CSEIWDR(1)	2199.02	null	AT3G58610.1 (349)-YAP1C(224)/	Inter-Protein
	1	QE_Plus_YangJing_TCP_Bo_4_33per_20171106.20402.20402.3.0.dta	3	2199.03	1	0.0347482	0.015028	6.83396	1	1
359	NYENVCTLR(6)-CSEIWDR(1)	2016.89	null	AT1G63000.1 (162)-YAP1C(224)/	Inter-Protein
	1	QE_Plus_YangJing_TCP_Bo_4_33per_20171106.18397.18397.3.0.dta	3	2016.9	1	0.56754	0.013019	6.45499	1	1
360	NYHPTVICR(8)-CSEIWDR(1)	2007.92	null	AT5G26360.1 (121)-YAP1C(224)/	Inter-Protein
	1	QE_Plus_YangJing_TCP_Bo_4_33per_20171106.15794.15794.3.0.dta	3	2007.93	1	0.032599	0.008874	4.41951	1	1
	2	QE_Plus_YangJing_TCP_Bo_4_33per_20171106.15808.15808.4.0.dta	4	2007.92	1	0.411874	0.008317	4.1421	1	1
361	NYVTQSAVVHGLEGCK(15)-CSEIWDR(1)	2610.21	null	AT1G69800.2 (299)-YAP1C(224)/	Inter-Protein
	1	QE_Plus_YangJing_TCP_Bo_4_33per_20171106.22171.22171.4.0.dta	4	2610.22	1	0.0111328	0.010162	3.89318	1	1
	2	QE_Plus_YangJing_TCP_Bo_4_33per_20171106.22201.22201.3.0.dta	3	2610.22	1	0.155802	0.013334	5.10841	1	1
362	QAIVCPISEK(5)-CSEIWDR(1)	1992.95	null	AT5G26830.1 (618)-YAP1C(224)/	Inter-Protein
	1	QE_Plus_YangJing_TCP_Bo_4_33per_20171106.18531.18531.3.0.dta	3	1992.97	1	0.246045	0.017935	8.99921	1	1
363	QEETCVMRCAEK(9)-CFVDCVDSFTR(1)	2731.13	Oxidation[M](7)	AT3G46560.1 (67)-AT3G46560.1 (43)/	Intra-Protein
	1	QE_Plus_YangJing_TCP_Bo_1_33per_20171106.18344.18344.3.0.dta	3	2731.14	1	0.22622	0.008648	3.16646	1	1
364	QEFNLLCDWIK(7)-CSEIWDR(1)	2314.06	null	AT2G04030.1 (613)-YAP1C(224)/	Inter-Protein
	1	QE_Plus_YangJing_TCP_Bo_4_33per_20171106.27798.27798.3.0.dta	3	2314.07	1	0.0139837	0.009	3.88926	1	1
	2	QE_Plus_YangJing_TCP_Bo_4_33per_20171106.27805.27805.4.0.dta	4	2314.07	1	0.0286657	0.00713	3.08116	1	1
365	QFCAVINPPQAAILAIGSAEK(3)-CSEIWDR(1)	3046.51	null	AT3G13930.1 (469)-YAP1C(224)/	Inter-Protein
	1	QE_Plus_YangJing_TCP_Bo_4_33per_20171106.27450.27450.4.2.dta	4	3046.53	1	0.178577	0.020472	6.71981	1	1
366	QIIATCMNDQK(6)-CSEIWDR(1)	2169.97	null	AT1G56070.1 (286)-YAP1C(224)/	Inter-Protein
	1	QE_Plus_YangJing_TCP_Bo_4_33per_20171106.18191.18191.3.0.dta	3	2169.98	1	0.185156	0.012265	5.65214	1	1
367	QIIATCMNDQKDK(6)-CSEIWDR(1)	2413.09	null	AT1G56070.1 (286)-YAP1C(224)/	Inter-Protein
	1	QE_Plus_YangJing_TCP_Bo_4_33per_20171106.16581.16581.4.0.dta	4	2413.11	1	0.0405603	0.0124	5.13863	1	1
368	QLCDNAGFDATDVLNK(3)-CSEIWDR(1)	2629.17	null	AT3G11830.1 (453)-YAP1C(224)/	Inter-Protein
	1	QE_Plus_YangJing_TCP_Bo_4_33per_20171106.23880.23880.3.0.dta	3	2629.17	1	0.00129101	0.004853	1.84583	1	1
	2	QE_Plus_YangJing_TCP_Bo_4_33per_20171106.23868.23868.4.0.dta	4	2629.18	1	0.00715062	0.009535	3.62663	1	1
369	QMILSALCK(8)-CSEIWDR(1)	1911.91	null	AT2G40660.1 (14)-YAP1C(224)/	Inter-Protein
	1	QE_Plus_YangJing_TCP_Bo_4_33per_20171106.24121.24121.4.0.dta	4	1911.92	1	0.317193	0.006635	3.47035	1	1
370	QSAPCVLFFDELDSIATQR(5)-CSEIWDR(1)	3045.41	null	AT3G09840.1 (575)-YAP1C(224)/AT3G53230.1 (576)-YAP1C(224)/AT5G03340.1 (575)-YAP1C(224)/	Inter-Protein
	1	QE_Plus_YangJing_TCP_Bo_4_33per_20171106.28651.28651.4.0.dta	4	3045.42	1	0.0837134	0.01562	5.12903	1	1
	2	QE_Plus_YangJing_TCP_Bo_4_33per_20171106.28658.28658.3.0.dta	3	3045.43	1	0.1178	0.017056	5.60056	1	1
371	QSGAPVVLHFWASWCDASK(15)-CSEIWDR(1)	2994.37	null	AT4G04950.1 (33)-YAP1C(224)/	Inter-Protein
	1	QE_Plus_YangJing_TCP_Bo_4_33per_20171106.27582.27582.3.0.dta	3	2994.37	1	0.000282449	0.007529	2.51439	1	1
	2	QE_Plus_YangJing_TCP_Bo_4_33per_20171106.27574.27574.4.0.dta	4	2994.37	1	0.000297131	0.007414	2.47598	1	1
372	QSLIFSEECK(9)-CSEIWDR(1)	2088.94	null	AT5G17620.1 (152)-YAP1C(224)/	Inter-Protein
	1	QE_Plus_YangJing_TCP_Bo_4_33per_20171106.22302.22302.3.0.dta	3	2088.95	1	0.00306753	0.017491	8.37316	1	1
	2	QE_Plus_YangJing_TCP_Bo_4_33per_20171106.22313.22313.4.0.dta	4	2088.95	1	0.294075	0.017094	8.18311	1	1
373	QSLRPDCIK(7)-CSEIWDR(1)	1964.93	null	AT1G54270.1 (181)-YAP1C(224)/	Inter-Protein
	1	QE_Plus_YangJing_TCP_Bo_4_33per_20171106.15490.15490.3.0.dta	3	1964.94	1	0.150831	0.008851	4.50448	1	1
374	QTIPHYYLTVDTCVDK(13)-CSEIWDR(1)	2801.29	null	AT1G54220.1 (342)-YAP1C(224)/AT3G13930.1 (342)-YAP1C(224)/	Inter-Protein
	1	QE_Plus_YangJing_TCP_Bo_4_33per_20171106.23352.23352.4.0.dta	4	2801.3	1	0.0500118	0.013681	4.88382	1	1
375	QVGVPSLVCFLNK(9)-CSEIWDR(1)	2309.14	null	AT4G02930.1 (188)-YAP1C(224)/	Inter-Protein
	1	QE_Plus_YangJing_TCP_Bo_4_33per_20171106.26828.26828.4.0.dta	4	2309.16	1	0.0179298	0.017997	7.7938	1	1
376	RDILCDEK(5)-CSEIWDR(1)	1896.86	null	AT4G34290.1 (116)-YAP1C(224)/	Inter-Protein
	1	QE_Plus_YangJing_TCP_Bo_4_33per_20171106.16472.16472.3.1.dta	3	1896.86	1	0.0946274	0.006238	3.2886	1	1
377	REILCDEQLK(5)-CSEIWDR(1)	2152.02	null	AT2G35605.1 (78)-YAP1C(224)/	Inter-Protein
	1	QE_Plus_YangJing_TCP_Bo_4_33per_20171106.17829.17829.3.0.dta	3	2152.02	1	0.128165	0.001896	0.881034	1	1
	2	QE_Plus_YangJing_TCP_Bo_4_33per_20171106.17820.17820.4.0.dta	4	2152.02	1	0.220403	0.003631	1.68725	1	1
378	RGGADVTVASVETQVGVDACHGIK(20)-CSEIWDR(1)	3274.56	null	AT3G14990.1 (49)-YAP1C(224)/	Inter-Protein
	1	QE_Plus_YangJing_TCP_Bo_4_33per_20171106.23039.23039.5.0.dta	5	3274.57	1	0.19698	0.01253	3.82647	1	1
379	RPPLGPGSCYAQ(9)-CLLNNR(1)	1974.96	null	AT3G55260.1 (538)-AT3G55260.1 (511)/	Intra-Protein
	1	QE_Plus_YangJing_TCP_Bo_2_33per_20171106.13471.13471.3.0.dta	3	1974.97	1	0.121353	0.005531	2.80056	1	1
	2	QE_Plus_YangJing_TCP_Bo_2_33per_20171106.13481.13481.4.1.dta	4	1974.97	1	0.190785	0.011364	5.75403	1	1
	3	QE_Plus_YangJing_TCP_Bo_2_33per_20171106.13549.13549.3.1.dta	3	1974.98	1	0.30067	0.012099	6.12619	1	1
	4	QE_Plus_YangJing_TCP_Bo_1_33per_20171106.15143.15143.3.1.dta	3	1974.97	1	0.33176	0.008202	4.15299	1	1
380	RQETVEDVPCGNTVAMVGLDQFITK(10)-CSEIWDR(1)	3655.72	null	AT1G56070.1 (448)-YAP1C(224)/	Inter-Protein
	1	QE_Plus_YangJing_TCP_Bo_4_33per_20171106.26369.26369.5.0.dta	5	3655.72	1	0.0315822	0.00217	0.593591	1	1
	2	QE_Plus_YangJing_TCP_Bo_4_33per_20171106.26354.26354.4.1.dta	4	3655.72	1	0.0405755	0.002724	0.745134	1	1
	3	QE_Plus_YangJing_TCP_Bo_4_33per_20171106.25127.25127.4.0.dta	4	3671.73	1	0.0799225	0.018381	5.00611	1	1
381	RVLSVLNEATCKDPVEPLTLEEIADR(11)-VYLGECNVDDLYA(6)	4381.16	null	AT4G24620.1 (548)-AT4G24620.1 (606)/	Intra-Protein
	1	QE_Plus_YangJing_TCP_Bo_4_33per_20171106.27344.27344.4.0.dta	4	4381.18	1	0.0457222	0.023868	5.44787	1	1
	2	QE_Plus_YangJing_TCP_Bo_4_33per_20171106.27359.27359.5.0.dta	5	4381.18	1	0.0547072	0.01998	4.56044	1	1
382	SAESCFGSSGDQSSSK(5)-CSEIWDR(1)	2511	Acetyl[ProteinN-term](0)	AT4G01370.1 (6)-YAP1C(224)/	Inter-Protein
	1	QE_Plus_YangJing_TCP_Bo_4_33per_20171106.18062.18062.3.0.dta	3	2511	1	0.000322921	0.001533	0.610513	1	1
383	SAGFQALIQYQVQQCAASAR(15)-CSEIWDR(1)	3045.43	null	AT1G43190.1 (150)-YAP1C(224)/	Inter-Protein
	1	QE_Plus_YangJing_TCP_Bo_4_33per_20171106.25717.25717.4.0.dta	4	3045.45	1	0.0840269	0.022365	7.34379	1	1
384	SAGPLIIACK(9)-CSEIWDR(1)	1877.92	null	AT2G20420.1 (160)-YAP1C(224)/	Inter-Protein
	1	QE_Plus_YangJing_TCP_Bo_4_33per_20171106.21384.21384.3.0.dta	3	1877.94	1	0.0659095	0.01414	7.52959	1	1
385	SECPSELEPADK(3)-CSEIWDR(1)	2209.94	null	AT4G15410.1 (270)-YAP1C(224)/	Inter-Protein
	1	QE_Plus_YangJing_TCP_Bo_4_33per_20171106.16302.16302.3.0.dta	3	2209.95	1	0.00338217	0.010464	4.73498	1	1
	2	QE_Plus_YangJing_TCP_Bo_4_33per_20171106.16344.16344.4.0.dta	4	2209.95	1	0.0171276	0.009835	4.45035	1	1
386	SELLPCLGAADR(6)-CSEIWDR(1)	2150	null	AT2G16950.1 (102)-YAP1C(224)/	Inter-Protein
	1	QE_Plus_YangJing_TCP_Bo_4_33per_20171106.24154.24154.4.0.dta	4	2150	1	0.0210566	0.003063	1.42465	1	1
387	SGTGATQQIVGFGAACELAMK(16)-CSEIWDR(1)	2945.36	null	AT5G65720.1 (304)-YAP1C(224)/	Inter-Protein
	1	QE_Plus_YangJing_TCP_Bo_4_33per_20171106.24658.24658.4.0.dta	4	2945.38	1	0.0547418	0.016319	5.54058	1	1
388	SIHDALCVAR(7)-CSEIWDR(1)	1989.93	null	AT1G24510.1 (403)-YAP1C(224)/	Inter-Protein
	1	QE_Plus_YangJing_TCP_Bo_4_33per_20171106.19657.19657.4.0.dta	4	1989.94	1	0.180366	0.015337	7.70732	1	1
389	SIPCLTEETAK(4)-CSEIWDR(1)	2138.97	Acetyl[ProteinN-term](0)	AT4G32720.1 (5)-YAP1C(224)/	Inter-Protein
	1	QE_Plus_YangJing_TCP_Bo_4_33per_20171106.23907.23907.3.0.dta	3	2138.99	1	0.0195672	0.012644	5.91125	1	1
390	SIPEGAVICNVEHHVGDR(9)-CSEIWDR(1)	2837.31	null	AT4G36130.1 (114)-YAP1C(224)/	Inter-Protein
	1	QE_Plus_YangJing_TCP_Bo_4_33per_20171106.21732.21732.5.0.dta	5	2837.32	1	0.0547542	0.013535	4.77036	1	1
	2	QE_Plus_YangJing_TCP_Bo_4_33per_20171106.21720.21720.4.0.dta	4	2837.32	1	0.0751921	0.012034	4.24134	1	1
	3	QE_Plus_YangJing_TCP_Bo_4_33per_20171106.21834.21834.5.1.dta	5	2837.32	1	0.369804	0.012485	4.4003	1	1
391	SIPEGAVVCNVEHHVGDR(9)-CSEIWDR(1)	2823.29	null	AT2G18020.1 (114)-YAP1C(224)/	Inter-Protein
	1	QE_Plus_YangJing_TCP_Bo_4_33per_20171106.19964.19964.3.0.dta	3	2823.31	1	0.0213852	0.017481	6.1917	1	1
	2	QE_Plus_YangJing_TCP_Bo_4_33per_20171106.19971.19971.4.0.dta	4	2823.31	1	0.0437022	0.017621	6.24129	1	1
	3	QE_Plus_YangJing_TCP_Bo_4_33per_20171106.19958.19958.5.0.dta	5	2823.31	1	0.178335	0.021209	7.51215	1	1
392	SIVTNPCAALNIGSADSPR(7)-CSEIWDR(1)	2791.31	null	AT3G03380.1 (753)-YAP1C(224)/	Inter-Protein
	1	QE_Plus_YangJing_TCP_Bo_4_33per_20171106.23451.23451.3.0.dta	3	2791.32	1	0.345933	0.00769	2.75497	1	1
393	SLEANQVQQQQGAAASVSC(19)-CSEIWDR(1)	2824.26	null	AT1G15340.1 (384)-YAP1C(224)/	Inter-Protein
	1	QE_Plus_YangJing_TCP_Bo_4_33per_20171106.18537.18537.3.0.dta	3	2824.28	1	0.0688878	0.018827	6.66617	1	1
394	SLGCGAVLVSGNELR(4)-CSEIWDR(1)	2380.14	null	AT3G14390.1 (141)-YAP1C(224)/AT5G11880.1 (146)-YAP1C(224)/	Inter-Protein
	1	QE_Plus_YangJing_TCP_Bo_4_33per_20171106.23136.23136.3.0.dta	3	2380.15	1	0.0295473	0.015505	6.51433	1	1
	2	QE_Plus_YangJing_TCP_Bo_4_33per_20171106.23148.23148.4.2.dta	4	2380.15	1	0.174345	0.014876	6.25006	1	1
395	SLHDALCVLSQTVNDTR(7)-CSEIWDR(1)	2777.3	null	AT5G20890.1 (390)-YAP1C(224)/	Inter-Protein
	1	QE_Plus_YangJing_TCP_Bo_4_33per_20171106.26529.26529.4.1.dta	4	2777.3	1	0.0492229	0.00529	1.90473	1	1
	2	QE_Plus_YangJing_TCP_Bo_4_33per_20171106.26536.26536.3.0.dta	3	2777.29	1	0.0558076	-0.003247	-1.16912	1	1
396	SLHDALCVVR(7)-CSEIWDR(1)	2017.96	null	AT3G18190.1 (407)-YAP1C(224)/	Inter-Protein
	1	QE_Plus_YangJing_TCP_Bo_4_33per_20171106.21277.21277.3.0.dta	3	2017.97	1	0.0355938	0.007895	3.91237	1	1
397	SLVPCNDTLK(5)-CSEIWDR(1)	1994.93	null	AT4G10320.1 (908)-YAP1C(224)/	Inter-Protein
	1	QE_Plus_YangJing_TCP_Bo_4_33per_20171106.19715.19715.2.0.dta	2	1994.94	1	0.0615812	0.012704	6.36814	1	1
	2	QE_Plus_YangJing_TCP_Bo_4_33per_20171106.19699.19699.3.0.dta	3	1994.95	1	0.508999	0.014327	7.1817	1	1
398	SPCAPSEGGEDGGAAQAEGGSGN(3)-CSEIWDR(1)	2910.15	null	AT5G64130.3 (120)-YAP1C(224)/	Inter-Protein
	1	QE_Plus_YangJing_TCP_Bo_4_33per_20171106.14343.14343.3.0.dta	3	2910.17	1	0.0739445	0.014618	5.0231	1	1
399	SPSLDDCLK(7)-CSEIWDR(1)	1882.83	null	AT4G32050.1 (16)-YAP1C(224)/	Inter-Protein
	1	QE_Plus_YangJing_TCP_Bo_4_33per_20171106.19531.19531.3.0.dta	3	1882.83	1	0.0183416	0.000244	0.129592	1	1
400	SQIFTNSAACK(10)-CSEIWDR(1)	2074.93	null	AT2G15790.1 (273)-YAP1C(224)/	Inter-Protein
	1	QE_Plus_YangJing_TCP_Bo_4_33per_20171106.17712.17712.3.0.dta	3	2074.94	1	0.403933	0.009743	4.69558	1	1
401	SRECLPLVLIIR(4)-CSEIWDR(1)	2317.22	null	AT2G17360.1 (41)-YAP1C(224)/AT5G07090.1 (41)-YAP1C(224)/AT5G58420.1 (41)-YAP1C(224)/	Inter-Protein
	1	QE_Plus_YangJing_TCP_Bo_4_33per_20171106.26639.26639.4.1.dta	4	2317.22	1	0.0201124	0.009017	3.89131	1	1
402	SSDGESFEVEEAVALESQTIAHMVEDDCVDNGVPLPNVTSK(28)-CSEIWDR(1)	5269.34	Oxidation[M](23)	AT1G75950.1 (37)-YAP1C(224)/	Inter-Protein
	1	QE_Plus_YangJing_TCP_Bo_4_33per_20171106.29068.29068.4.0.dta	4	5269.37	1	0.227332	0.03145	5.96849	1	1
	2	QE_Plus_YangJing_TCP_Bo_4_33per_20171106.29064.29064.5.0.dta	5	5269.37	1	0.400162	0.030629	5.81268	1	1
403	SSGLNEDFLDCIVR(11)-CSEIWDR(1)	2515.12	Acetyl[ProteinN-term](0)	AT2G20830.2 (12)-YAP1C(224)/	Inter-Protein
	1	QE_Plus_YangJing_TCP_Bo_4_33per_20171106.28036.28036.3.0.dta	3	2515.13	1	0.0130343	0.010001	3.97635	1	1
404	SSVCDIAPK(4)-CSEIWDR(1)	1824.83	null	AT5G44340.1 (354)-YAP1C(224)/	Inter-Protein
	1	QE_Plus_YangJing_TCP_Bo_4_33per_20171106.16833.16833.2.0.dta	2	1824.84	1	0.000774793	0.012151	6.65872	1	1
	2	QE_Plus_YangJing_TCP_Bo_4_33per_20171106.16967.16967.3.0.dta	3	1824.84	1	0.00619825	0.013664	7.48784	1	1
	3	QE_Plus_YangJing_TCP_Bo_4_33per_20171106.16820.16820.3.0.dta	3	1824.84	1	0.013317	0.014657	8.032	1	1
	4	QE_Plus_YangJing_TCP_Bo_4_33per_20171106.16968.16968.4.0.dta	4	1824.84	1	0.211108	0.014202	7.78266	1	1
	5	QE_Plus_YangJing_TCP_Bo_4_33per_20171106.16819.16819.4.0.dta	4	1824.84	1	0.448632	0.014418	7.90103	1	1
405	SSVCDIAPTGLK(4)-CSEIWDR(1)	2095.98	null	AT4G20890.1 (354)-YAP1C(224)/	Inter-Protein
	1	QE_Plus_YangJing_TCP_Bo_4_33per_20171106.20936.20936.4.0.dta	4	2095.99	1	0.00815302	0.01358	6.47907	1	1
	2	QE_Plus_YangJing_TCP_Bo_4_33per_20171106.20925.20925.3.0.dta	3	2095.99	1	0.0209837	0.011281	5.38221	1	1
406	STLAGHTGYVSTVAVSPDGSLCASGGK(22)-CSEIWDR(1)	3427.59	null	AT1G18080.1 (209)-YAP1C(224)/	Inter-Protein
	1	QE_Plus_YangJing_TCP_Bo_4_33per_20171106.21474.21474.4.0.dta	4	3427.61	1	0.303487	0.017534	5.11555	1	1
407	STTTVGLCQALGAYLDKK(8)-CSEIWDR(1)	2774.35	null	AT1G50480.1 (92)-YAP1C(224)/	Inter-Protein
	1	QE_Plus_YangJing_TCP_Bo_4_33per_20171106.24726.24726.4.1.dta	4	2774.37	1	0.073321	0.017739	6.39393	1	1
408	STVCDIPPTGLK(4)-CSEIWDR(1)	2136.01	null	AT2G29550.1 (354)-YAP1C(224)/AT5G23860.1 (354)-YAP1C(224)/AT5G62690.1 (354)-YAP1C(224)/AT5G62700.1 (354)-YAP1C(224)/	Inter-Protein
	1	QE_Plus_YangJing_TCP_Bo_4_33per_20171106.20097.20097.3.0.dta	3	2136.02	1	0.0749414	0.006409	3.00045	1	1
	2	QE_Plus_YangJing_TCP_Bo_4_33per_20171106.21283.21283.3.0.dta	3	2136.03	1	0.379578	0.015108	7.073	1	1
	3	QE_Plus_YangJing_TCP_Bo_4_33per_20171106.20237.20237.3.0.dta	3	2136.03	1	0.519834	0.01621	7.58892	1	1
409	SVTMDWLEAHCK(11)-SLGICSQLIWDR(5)	2807.33	null	AT2G44350.2 (468)-AT2G44350.2 (440)/AT2G44350.2 (468)-AT3G60100.2 (437)/	Intra-Protein
	1	QE_Plus_YangJing_TCP_Bo_4_33per_20171106.26133.26133.3.0.dta	3	2807.35	1	0.000111185	0.017551	6.25185	1	1
	2	QE_Plus_YangJing_TCP_Bo_4_33per_20171106.26109.26109.4.0.dta	4	2807.35	1	0.000508559	0.018142	6.46237	1	1
410	SVVGFDFGNENCLVAVAR(12)-CSEIWDR(1)	2844.31	Acetyl[ProteinN-term](0)	AT1G79920.1 (13)-YAP1C(224)/AT1G79930.1 (13)-YAP1C(224)/	Inter-Protein
	1	QE_Plus_YangJing_TCP_Bo_4_33per_20171106.27851.27851.3.0.dta	3	2844.32	1	0.0236687	0.011942	4.19856	1	1
411	SWQTYVDDHLMCDVAGNR(12)-CSEIWDR(1)	3057.29	Acetyl[ProteinN-term](0)	AT5G56600.1 (13)-YAP1C(224)/	Inter-Protein
	1	QE_Plus_YangJing_TCP_Bo_4_33per_20171106.27346.27346.4.0.dta	4	3057.3	1	0.0191629	0.010574	3.45862	1	1
412	TAAALCLTTVK(6)-CSEIWDR(1)	1996.98	null	AT3G62870.1 (193)-YAP1C(224)/	Inter-Protein
	1	QE_Plus_YangJing_TCP_Bo_4_33per_20171106.21753.21753.2.0.dta	2	1997	1	8.07631e-05	0.012787	6.40316	1	1
	2	QE_Plus_YangJing_TCP_Bo_4_33per_20171106.21748.21748.3.0.dta	3	1996.99	1	0.00655598	0.010779	5.39764	1	1
413	TAIEAACMLLR(7)-CSEIWDR(1)	2096.99	null	AT5G26360.1 (514)-YAP1C(224)/	Inter-Protein
	1	QE_Plus_YangJing_TCP_Bo_4_33per_20171106.25004.25004.3.0.dta	3	2097	1	0.00314262	0.004443	2.11875	1	1
	2	QE_Plus_YangJing_TCP_Bo_4_33per_20171106.25008.25008.4.0.dta	4	2097	1	0.00674986	0.007389	3.52362	1	1
	3	QE_Plus_YangJing_TCP_Bo_4_33per_20171106.23613.23613.3.0.dta	3	2113	1	0.116255	0.010374	4.90964	1	1
	4	QE_Plus_YangJing_TCP_Bo_4_33per_20171106.23625.23625.4.0.dta	4	2113	1	0.43404	0.013198	6.24613	1	1
414	TAPDAFYCK(8)-CSEIWDR(1)	1920.83	null	AT1G72330.3 (496)-YAP1C(224)/	Inter-Protein
	1	QE_Plus_YangJing_TCP_Bo_4_33per_20171106.19112.19112.3.0.dta	3	1920.84	1	0.0997846	0.016284	8.47761	1	1
415	TAVAVTHCK(8)-CSEIWDR(1)	1834.86	null	AT2G09990.1 (25)-YAP1C(224)/AT5G18380.1 (25)-YAP1C(224)/	Inter-Protein
	1	QE_Plus_YangJing_TCP_Bo_4_33per_20171106.11209.11209.3.0.dta	3	1834.86	1	0.0386843	0.002791	1.5211	1	1
	2	QE_Plus_YangJing_TCP_Bo_4_33per_20171106.11242.11242.4.0.dta	4	1834.86	1	0.336388	0.006842	3.7289	1	1
416	TCTEEANPLAK(2)-CSEIWDR(1)	2081.93	null	AT5G12410.1 (182)-YAP1C(224)/	Inter-Protein
	1	QE_Plus_YangJing_TCP_Bo_4_33per_20171106.17295.17295.3.0.dta	3	2081.94	1	0.00183354	0.012129	5.82585	1	1
417	TCYAQSSQIR(2)-CSEIWDR(1)	2061.91	null	AT3G04840.1 (154)-YAP1C(224)/AT4G34670.1 (154)-YAP1C(224)/	Inter-Protein
	1	QE_Plus_YangJing_TCP_Bo_4_33per_20171106.14569.14569.3.0.dta	3	2061.91	1	0.0144953	0.002682	1.30073	1	1
418	TDLLCNIPALK(5)-CSEIWDR(1)	2106.04	null	AT1G52240.1 (206)-YAP1C(224)/	Inter-Protein
	1	QE_Plus_YangJing_TCP_Bo_4_33per_20171106.23456.23456.3.0.dta	3	2106.04	1	0.435732	0.008748	4.15378	1	1
419	TFQDLGVCVVQQCAK(8)-CSEIWDR(1)	2544.17	null	AT3G24430.1 (414)-YAP1C(224)/	Inter-Protein
	1	QE_Plus_YangJing_TCP_Bo_4_33per_20171106.28249.28249.3.0.dta	3	2544.16	1	0.0915828	-0.01155	-4.53979	1	1
420	TFYECLPDLR(5)-CSEIWDR(1)	2161.97	null	AT2G39260.1 (357)-YAP1C(224)/	Inter-Protein
	1	QE_Plus_YangJing_TCP_Bo_4_33per_20171106.24764.24764.3.0.dta	3	2161.98	1	0.440632	0.013763	6.36596	1	1
421	TIAECLADELINAAK(5)-CSEIWDR(1)	2480.18	null	AT2G37270.1 (175)-YAP1C(224)/AT3G11940.1 (175)-YAP1C(224)/	Inter-Protein
	1	QE_Plus_YangJing_TCP_Bo_4_33per_20171106.28309.28309.4.0.dta	4	2480.19	1	0.0107703	0.013183	5.31534	1	1
	2	QE_Plus_YangJing_TCP_Bo_4_33per_20171106.28307.28307.3.0.dta	3	2480.19	1	0.0127458	0.011561	4.66136	1	1
422	TIQFVDWCPTGFK(8)-CSEIWDR(1)	2447.12	null	AT1G04820.1 (347)-YAP1C(224)/AT1G50010.1 (347)-YAP1C(224)/AT1G64740.1 (347)-YAP1C(224)/AT4G14960.2 (347)-YAP1C(224)/	Inter-Protein
	1	QE_Plus_YangJing_TCP_Bo_4_33per_20171106.26247.26247.3.0.dta	3	2447.12	1	0.067758	0.007089	2.89688	1	1
423	TIRDEIAGCSEK(9)-CSEIWDR(1)	2227.01	null	AT1G64520.1 (190)-YAP1C(224)/AT5G42040.1 (156)-YAP1C(224)/	Inter-Protein
	1	QE_Plus_YangJing_TCP_Bo_4_33per_20171106.17593.17593.3.0.dta	3	2227.03	1	0.00621584	0.015009	6.73953	1	1
	2	QE_Plus_YangJing_TCP_Bo_4_33per_20171106.17587.17587.4.0.dta	4	2227.03	1	0.0132356	0.015036	6.75165	1	1
424	TLAQNCGVNVIR(6)-CSEIWDR(1)	2193.05	null	AT5G26360.1 (455)-YAP1C(224)/	Inter-Protein
	1	QE_Plus_YangJing_TCP_Bo_4_33per_20171106.19509.19509.3.0.dta	3	2193.06	1	0.00245713	0.00617	2.81343	1	1
	2	QE_Plus_YangJing_TCP_Bo_4_33per_20171106.19521.19521.4.0.dta	4	2193.06	1	0.00795364	0.010404	4.74407	1	1
425	TLGEWAGLCK(9)-CSEIWDR(1)	1982.91	null	AT1G15930.1 (105)-YAP1C(224)/AT2G32060.1 (105)-YAP1C(224)/	Inter-Protein
	1	QE_Plus_YangJing_TCP_Bo_4_33per_20171106.23941.23941.2.0.dta	2	1982.92	1	5.35185e-05	0.010837	5.4652	1	1
	2	QE_Plus_YangJing_TCP_Bo_4_33per_20171106.23914.23914.3.0.dta	3	1982.92	1	0.0608479	0.008594	4.33404	1	1
	3	QE_Plus_YangJing_TCP_Bo_4_33per_20171106.23933.23933.4.0.dta	4	1982.92	1	0.487022	0.011381	5.73954	1	1
426	TLNCLPIANIEHFR(4)-CSEIWDR(1)	2546.23	null	AT3G18190.1 (340)-YAP1C(224)/	Inter-Protein
	1	QE_Plus_YangJing_TCP_Bo_4_33per_20171106.25169.25169.4.0.dta	4	2546.25	1	0.00566532	0.020425	8.02167	1	1
	2	QE_Plus_YangJing_TCP_Bo_4_33per_20171106.25185.25185.5.0.dta	5	2546.25	1	0.00689438	0.020676	8.12025	1	1
427	TLQALQYIQENPDEVCPAGWKPGEK(16)-CSEIWDR(1)	3719.75	null	AT3G11630.1 (241)-YAP1C(224)/	Inter-Protein
	1	QE_Plus_YangJing_TCP_Bo_4_33per_20171106.24785.24785.5.0.dta	5	3719.77	1	0.175665	0.026465	7.11473	1	1
	2	QE_Plus_YangJing_TCP_Bo_4_33per_20171106.24773.24773.4.0.dta	4	3719.77	1	0.343207	0.020561	5.52753	1	1
428	TLVSCSIAENLK(5)-CSEIWDR(1)	2183.05	null	AT5G11030.2 (583)-YAP1C(224)/	Inter-Protein
	1	QE_Plus_YangJing_TCP_Bo_4_33per_20171106.22364.22364.3.0.dta	3	2183.07	1	0.00239496	0.018369	8.41439	1	1
429	TNDYLQCK(7)-CSEIWDR(1)	1889.82	null	AT3G13160.1 (386)-YAP1C(224)/	Inter-Protein
	1	QE_Plus_YangJing_TCP_Bo_4_33per_20171106.16646.16646.3.0.dta	3	1889.82	1	0.00816427	0.009136	4.83433	1	1
430	TNIQMIGALCR(10)-CSEIWDR(1)	2125	null	AT2G02560.1 (239)-YAP1C(224)/	Inter-Protein
	1	QE_Plus_YangJing_TCP_Bo_4_33per_20171106.23754.23754.4.0.dta	4	2125.01	1	0.0272228	0.011587	5.45271	1	1
	2	QE_Plus_YangJing_TCP_Bo_4_33per_20171106.23755.23755.3.0.dta	3	2125.01	1	0.0303803	0.011385	5.35765	1	1
431	TQNVMACQAVSNIVK(7)-CSEIWDR(1)	2527.17	Oxidation[M](5)	AT3G20050.1 (28)-YAP1C(224)/	Inter-Protein
	1	QE_Plus_YangJing_TCP_Bo_4_33per_20171106.18979.18979.3.0.dta	3	2527.18	1	0.00195402	0.008979	3.55298	1	1
	2	QE_Plus_YangJing_TCP_Bo_4_33per_20171106.21152.21152.3.0.dta	3	2511.19	1	0.00273071	0.008176	3.25584	1	1
	3	QE_Plus_YangJing_TCP_Bo_4_33per_20171106.19085.19085.4.0.dta	4	2527.19	1	0.0257147	0.016753	6.62915	1	1
	4	QE_Plus_YangJing_TCP_Bo_4_33per_20171106.21171.21171.4.1.dta	4	2511.19	1	0.0881722	0.009526	3.79344	1	1
432	TSKPVVIADCGQIS(10)-CSEIWDR(1)	2323.11	null	AT2G16600.1 (169)-YAP1C(224)/	Inter-Protein
	1	QE_Plus_YangJing_TCP_Bo_4_33per_20171106.19374.19374.3.0.dta	3	2323.12	1	0.153858	0.010983	4.72772	1	1
433	TSQVTVTFHNPGVQEDPACGPLLDAVAIK(19)-TCAQDEVLR(2)	4038.99	null	AT3G08030.1 (173)-AT3G08030.1 (116)/	Intra-Protein
	1	QE_Plus_YangJing_TCP_Bo_1_33per_20171106.27543.27543.4.0.dta	4	4039	1	0.0325641	0.01442	3.5702	1	1
	2	QE_Plus_YangJing_TCP_Bo_1_33per_20171106.27529.27529.5.0.dta	5	4039	1	0.0389608	0.011073	2.74153	1	1
434	TSTPEQTEVCQAIFNK(10)-CSEIWDR(1)	2701.22	null	AT4G13780.1 (119)-YAP1C(224)/	Inter-Protein
	1	QE_Plus_YangJing_TCP_Bo_4_33per_20171106.21601.21601.4.0.dta	4	2701.24	1	0.418097	0.014576	5.39607	1	1
435	TSVLACANPSGSR(6)-CSEIWDR(1)	2167.99	null	AT2G16440.1 (591)-YAP1C(224)/	Inter-Protein
	1	QE_Plus_YangJing_TCP_Bo_4_33per_20171106.17063.17063.3.0.dta	3	2168	1	0.588005	0.013852	6.38934	1	1
436	TSVSPWGKPCK(10)-CSEIWDR(1)	2094.97	null	AT2G44065.1 (191)-YAP1C(224)/	Inter-Protein
	1	QE_Plus_YangJing_TCP_Bo_4_33per_20171106.17519.17519.3.0.dta	3	2094.99	1	0.477357	0.013207	6.30414	1	1
437	TTICQILSDVK(4)-CSEIWDR(1)	2126.03	null	AT1G67120.2 (1379)-YAP1C(224)/	Inter-Protein
	1	QE_Plus_YangJing_TCP_Bo_4_33per_20171106.25224.25224.3.0.dta	3	2126.04	1	0.21062	0.013838	6.50886	1	1
438	TTPQDVDESICK(11)-CSEIWDR(1)	2240.98	null	AT3G60770.1 (38)-YAP1C(224)/	Inter-Protein
	1	QE_Plus_YangJing_TCP_Bo_4_33per_20171106.17634.17634.3.0.dta	3	2240.99	1	0.0155424	0.014701	6.56008	1	1
	2	QE_Plus_YangJing_TCP_Bo_4_33per_20171106.17651.17651.4.0.dta	4	2241	1	0.0219576	0.016228	7.24148	1	1
439	TTSQDVDESICK(11)-CSEIWDR(1)	2230.96	null	AT4G00100.1 (38)-YAP1C(224)/	Inter-Protein
	1	QE_Plus_YangJing_TCP_Bo_4_33per_20171106.16299.16299.3.0.dta	3	2230.97	1	0.0152005	0.009559	4.2847	1	1
440	TVCLIGVVEK(3)-CSEIWDR(1)	1965.98	null	AT5G12410.1 (353)-YAP1C(224)/	Inter-Protein
	1	QE_Plus_YangJing_TCP_Bo_4_33per_20171106.23946.23946.4.0.dta	4	1965.99	1	0.428078	0.010971	5.58043	1	1
441	TVTCIASLASSLSDDLLAK(4)-CSEIWDR(1)	2813.37	null	AT2G02560.1 (194)-YAP1C(224)/	Inter-Protein
	1	QE_Plus_YangJing_TCP_Bo_4_33per_20171106.28581.28581.3.0.dta	3	2813.38	1	0.0295901	0.015291	5.43512	1	1
	2	QE_Plus_YangJing_TCP_Bo_4_33per_20171106.28591.28591.4.0.dta	4	2813.38	1	0.0641213	0.013501	4.79887	1	1
442	TYCAEIAHNISTK(3)-CSEIWDR(1)	2356.07	null	AT5G46430.1 (94)-YAP1C(224)/	Inter-Protein
	1	QE_Plus_YangJing_TCP_Bo_4_33per_20171106.17406.17406.3.0.dta	3	2356.09	1	0.00153503	0.017344	7.36141	1	1
	2	QE_Plus_YangJing_TCP_Bo_4_33per_20171106.17398.17398.4.0.dta	4	2356.09	1	0.264574	0.018838	7.99552	1	1
443	TYCAEIAHNVSTK(3)-CSEIWDR(1)	2342.05	null	AT4G18100.1 (94)-YAP1C(224)/	Inter-Protein
	1	QE_Plus_YangJing_TCP_Bo_4_33per_20171106.15884.15884.3.0.dta	3	2342.06	1	0.00195755	0.002118	0.904334	1	1
	2	QE_Plus_YangJing_TCP_Bo_4_33per_20171106.15874.15874.4.0.dta	4	2342.07	1	0.0372443	0.011449	4.88844	1	1
	3	QE_Plus_YangJing_TCP_Bo_4_33per_20171106.15915.15915.5.0.dta	5	2342.07	1	0.0420627	0.011624	4.96317	1	1
	4	QE_Plus_YangJing_TCP_Bo_4_33per_20171106.15873.15873.5.1.dta	5	2342.06	1	0.262482	0.009785	4.17796	1	1
444	TYCPYCVR(6)-CSEIWDR(1)	1966.82	Carbamidomethyl[C](3)	AT5G40370.2 (51)-YAP1C(224)/	Inter-Protein
	1	QE_Plus_YangJing_TCP_Bo_4_33per_20171106.18282.18282.3.0.dta	3	1966.84	1	0.0048439	0.014309	7.27518	1	1
	2	QE_Plus_YangJing_TCP_Bo_4_33per_20171106.18318.18318.4.0.dta	4	1966.84	1	0.150745	0.015691	7.97783	1	1
445	TYIDCLHIK(5)-CSEIWDR(1)	2010.94	null	AT2G16440.1 (386)-YAP1C(224)/	Inter-Protein
	1	QE_Plus_YangJing_TCP_Bo_4_33per_20171106.22202.22202.3.0.dta	3	2010.95	1	0.210353	0.006284	3.12491	1	1
	2	QE_Plus_YangJing_TCP_Bo_4_33per_20171106.22182.22182.4.0.dta	4	2010.95	1	0.396532	0.007483	3.72114	1	1
446	VAKPADEIEDIFICNLDK(14)-CSEIWDR(1)	2938.4	null	AT5G09240.2 (43)-YAP1C(224)/	Inter-Protein
	1	QE_Plus_YangJing_TCP_Bo_4_33per_20171106.27740.27740.4.1.dta	4	2938.41	1	0.0104576	0.012962	4.41125	1	1
447	VAVGAPDVLGDCPFSQR(12)-CSEIWDR(1)	2636.22	null	AT1G75270.1 (20)-YAP1C(224)/	Inter-Protein
	1	QE_Plus_YangJing_TCP_Bo_4_33per_20171106.24539.24539.4.1.dta	4	2636.23	1	0.00310857	0.011607	4.40289	1	1
	2	QE_Plus_YangJing_TCP_Bo_4_33per_20171106.24559.24559.3.0.dta	3	2636.23	1	0.00776125	0.01178	4.46851	1	1
448	VAVICGYGDVGK(5)-CSEIWDR(1)	2085.97	null	AT3G23810.1 (268)-YAP1C(224)/AT4G13940.1 (268)-YAP1C(224)/	Inter-Protein
	1	QE_Plus_YangJing_TCP_Bo_4_33per_20171106.20860.20860.3.0.dta	3	2085.98	1	0.00216424	0.006375	3.05613	1	1
	2	QE_Plus_YangJing_TCP_Bo_4_33per_20171106.20867.20867.4.0.dta	4	2085.98	1	0.0118854	0.009544	4.57532	1	1
449	VCAGNDNSFVILNQK(2)-CSEIWDR(1)	2527.17	null	AT3G02530.1 (285)-YAP1C(224)/	Inter-Protein
	1	QE_Plus_YangJing_TCP_Bo_4_33per_20171106.23176.23176.4.0.dta	4	2527.19	1	0.0275864	0.015097	5.97387	1	1
450	VCEHHPQGVVLVR(2)-CSEIWDR(1)	2378.15	null	AT5G16260.1 (449)-YAP1C(224)/	Inter-Protein
	1	QE_Plus_YangJing_TCP_Bo_4_33per_20171106.16914.16914.4.0.dta	4	2378.17	1	0.185964	0.017261	7.25817	1	1
	2	QE_Plus_YangJing_TCP_Bo_4_33per_20171106.16919.16919.3.0.dta	3	2378.17	1	0.382705	0.016627	6.99157	1	1
451	VCENIPIVLCGNK(10)-CSEIWDR(1)	2364.11	Carbamidomethyl[C](2)	AT5G20010.1 (123)-YAP1C(224)/AT5G20020.1 (123)-YAP1C(224)/AT5G55190.1 (123)-YAP1C(224)/	Inter-Protein
	1	QE_Plus_YangJing_TCP_Bo_4_33per_20171106.23685.23685.3.0.dta	3	2364.12	1	0.00140794	0.007146	3.0227	1	1
	2	QE_Plus_YangJing_TCP_Bo_4_33per_20171106.23654.23654.4.0.dta	4	2364.13	1	0.00755067	0.012342	5.22056	1	1
452	VCIVSCGLSTGLGATLNVAKPK(6)-CSEIWDR(1)	3093.55	Carbamidomethyl[C](2)	AT1G77120.1 (177)-YAP1C(224)/	Inter-Protein
	1	QE_Plus_YangJing_TCP_Bo_4_33per_20171106.24863.24863.5.0.dta	5	3093.58	1	0.0992809	0.02581	8.34316	1	1
453	VCNDILSVIDK(2)-CSEIWDR(1)	2124.01	null	AT1G22300.1 (98)-YAP1C(224)/	Inter-Protein
	1	QE_Plus_YangJing_TCP_Bo_4_33per_20171106.25769.25769.4.0.dta	4	2124.03	1	0.0330508	0.01716	8.07906	1	1
454	VDEIITCAPR(7)-CSEIWDR(1)	2021.94	null	AT5G20890.1 (518)-YAP1C(224)/	Inter-Protein
	1	QE_Plus_YangJing_TCP_Bo_4_33per_20171106.19835.19835.3.0.dta	3	2021.95	1	0.0411544	0.012057	5.96308	1	1
	2	QE_Plus_YangJing_TCP_Bo_4_33per_20171106.19923.19923.4.0.dta	4	2021.96	1	0.0841979	0.017156	8.48491	1	1
	3	QE_Plus_YangJing_TCP_Bo_4_33per_20171106.19851.19851.2.0.dta	2	2021.95	1	0.095644	0.010351	5.11934	1	1
455	VDSEGVLCGANFK(8)-CSEIWDR(1)	2244.01	null	AT4G27450.1 (224)-YAP1C(224)/	Inter-Protein
	1	QE_Plus_YangJing_TCP_Bo_4_33per_20171106.22563.22563.3.0.dta	3	2244.02	1	0.000540541	0.011977	5.33733	1	1
456	VDSSGDVCGATFK(8)-CSEIWDR(1)	2190.94	null	AT5G43830.1 (221)-YAP1C(224)/	Inter-Protein
	1	QE_Plus_YangJing_TCP_Bo_4_33per_20171106.18323.18323.3.0.dta	3	2190.96	1	0.000666616	0.016052	7.32653	1	1
457	VDSSGEVCGVTFK(8)-CSEIWDR(1)	2232.99	null	AT3G22850.1 (220)-YAP1C(224)/	Inter-Protein
	1	QE_Plus_YangJing_TCP_Bo_4_33per_20171106.21346.21346.4.0.dta	4	2233.01	1	0.0295052	0.017217	7.71029	1	1
458	VESELSSVCSGILK(9)-CSEIWDR(1)	2356.12	null	AT5G10450.4 (103)-YAP1C(224)/	Inter-Protein
	1	QE_Plus_YangJing_TCP_Bo_4_33per_20171106.23032.23032.3.0.dta	3	2356.12	1	0.00286642	0.004699	1.99438	1	1
	2	QE_Plus_YangJing_TCP_Bo_4_33per_20171106.23030.23030.4.0.dta	4	2356.12	1	0.0110255	0.00757	3.21292	1	1
459	VETELSSICSGILR(9)-CSEIWDR(1)	2412.15	null	AT5G65430.3 (103)-YAP1C(224)/	Inter-Protein
	1	QE_Plus_YangJing_TCP_Bo_4_33per_20171106.24318.24318.4.0.dta	4	2412.17	1	0.107831	0.012589	5.21899	1	1
460	VFGEFGVTTSCVIMR(11)-CSEIWDR(1)	2551.18	null	AT1G49760.1 (253)-YAP1C(224)/	Inter-Protein
	1	QE_Plus_YangJing_TCP_Bo_4_33per_20171106.25644.25644.4.1.dta	4	2551.2	1	0.110326	0.01887	7.39658	1	1
461	VFHPNINSNGSICLDILK(13)-CSEIWDR(1)	2889.4	null	AT4G27960.2 (115)-YAP1C(224)/AT5G41700.4 (86)-YAP1C(224)/AT5G53300.1 (85)-YAP1C(224)/	Inter-Protein
	1	QE_Plus_YangJing_TCP_Bo_4_33per_20171106.25510.25510.4.0.dta	4	2889.42	1	0.00632896	0.01305	4.51651	1	1
	2	QE_Plus_YangJing_TCP_Bo_4_33per_20171106.25508.25508.5.0.dta	5	2889.42	1	0.0145613	0.013431	4.64837	1	1
462	VFIMDNCEDIIPEYLGFVK(7)-CSEIWDR(1)	3150.46	null	AT5G56010.1 (345)-YAP1C(224)/AT5G56030.2 (374)-YAP1C(224)/	Inter-Protein
	1	QE_Plus_YangJing_TCP_Bo_4_33per_20171106.29123.29123.3.0.dta	3	3150.48	1	0.0030358	0.013979	4.43713	1	1
	2	QE_Plus_YangJing_TCP_Bo_4_33per_20171106.28420.28420.4.0.dta	4	3166.47	1	0.00731737	0.010677	3.37191	1	1
463	VGATDVAICR(9)-CSEIWDR(1)	1909.89	null	AT3G55410.1 (920)-YAP1C(224)/	Inter-Protein
	1	QE_Plus_YangJing_TCP_Bo_4_33per_20171106.18308.18308.3.0.dta	3	1909.9	1	0.00592931	0.014088	7.37634	1	1
464	VGVHHYNGNNVDLGTACGK(17)-CSEIWDR(1)	2860.29	null	AT1G77940.1 (85)-YAP1C(224)/	Inter-Protein
	1	QE_Plus_YangJing_TCP_Bo_4_33per_20171106.15053.15053.4.0.dta	4	2860.3	1	0.0594958	0.013153	4.59849	1	1
	2	QE_Plus_YangJing_TCP_Bo_4_33per_20171106.15077.15077.5.0.dta	5	2860.3	1	0.103207	0.015643	5.46903	1	1
465	VHAECITDDIFGNSSGGK(5)-CSEIWDR(1)	2755.21	null	AT2G22450.1 (362)-YAP1C(224)/	Inter-Protein
	1	QE_Plus_YangJing_TCP_Bo_4_33per_20171106.23646.23646.4.1.dta	4	2755.22	1	0.159627	0.013722	4.98039	1	1
466	VIACVGETLEER(4)-CSEIWDR(1)	2224.04	null	AT3G55440.1 (127)-YAP1C(224)/	Inter-Protein
	1	QE_Plus_YangJing_TCP_Bo_4_33per_20171106.20948.20948.4.0.dta	4	2224.05	1	0.160001	0.014344	6.44953	1	1
467	VIEYCKR(5)-CSEIWDR(1)	1815.85	null	AT1G75950.1 (59)-YAP1C(224)/AT5G42190.1 (60)-YAP1C(224)/	Inter-Protein
	1	QE_Plus_YangJing_TCP_Bo_4_33per_20171106.13195.13195.3.0.dta	3	1815.85	1	0.0243917	0.002354	1.29636	1	1
	2	QE_Plus_YangJing_TCP_Bo_4_33per_20171106.13239.13239.4.0.dta	4	1815.86	1	0.0448811	0.008891	4.89633	1	1
468	VIGDLVTVLTLCK(12)-CSEIWDR(1)	2279.18	null	AT5G10920.1 (366)-YAP1C(224)/	Inter-Protein
	1	QE_Plus_YangJing_TCP_Bo_4_33per_20171106.28060.28060.4.0.dta	4	2279.18	1	0.00288308	0.006405	2.81022	1	1
	2	QE_Plus_YangJing_TCP_Bo_4_33per_20171106.28061.28061.3.0.dta	3	2279.18	1	0.0483505	0.004761	2.08891	1	1
469	VILFGVPGAFTPTCSMK(14)-CSEIWDR(1)	2673.29	null	AT1G65980.1 (51)-YAP1C(224)/	Inter-Protein
	1	QE_Plus_YangJing_TCP_Bo_4_33per_20171106.27446.27446.4.0.dta	4	2673.31	1	0.290108	0.018868	7.05798	1	1
470	VLGHQQLVSECVEQLSR(11)-CSEIWDR(1)	2830.36	null	AT4G02570.1 (696)-YAP1C(224)/	Inter-Protein
	1	QE_Plus_YangJing_TCP_Bo_4_33per_20171106.21390.21390.5.0.dta	5	2830.38	1	0.168502	0.023004	8.12758	1	1
471	VLNECVEAEAWLR(5)-CSEIWDR(1)	2437.13	null	AT1G79930.1 (740)-YAP1C(224)/	Inter-Protein
	1	QE_Plus_YangJing_TCP_Bo_4_33per_20171106.24831.24831.4.0.dta	4	2437.14	1	0.0452533	0.016806	6.89582	1	1
472	VLPEMILICQNLR(9)-CSEIWDR(1)	2447.22	null	AT4G31480.3 (121)-YAP1C(224)/AT4G31490.1 (98)-YAP1C(224)/	Inter-Protein
	1	QE_Plus_YangJing_TCP_Bo_4_33per_20171106.26581.26581.4.0.dta	4	2447.23	1	0.0120017	0.008411	3.43696	1	1
473	VLSQEYDDCTWTLQSK(9)-CSEIWDR(1)	2821.24	null	AT4G34150.1 (107)-YAP1C(224)/	Inter-Protein
	1	QE_Plus_YangJing_TCP_Bo_4_33per_20171106.23480.23480.3.0.dta	3	2821.26	1	0.00293011	0.012338	4.37325	1	1
	2	QE_Plus_YangJing_TCP_Bo_4_33per_20171106.23479.23479.4.0.dta	4	2821.26	1	0.0270844	0.018973	6.72505	1	1
474	VLSVLNEATCKDPVEPLTLEEIADR(10)-VYLGECNVDDLYA(6)	4225.06	null	AT4G24620.1 (548)-AT4G24620.1 (606)/	Intra-Protein
	1	QE_Plus_YangJing_TCP_Bo_4_33per_20171106.28046.28046.4.0.dta	4	4225.06	1	0.0138722	0.008013	1.89654	1	1
	2	QE_Plus_YangJing_TCP_Bo_2_33per_20171106.29036.29036.4.0.dta	4	4225.08	1	0.161637	0.026865	6.35849	1	1
475	VNCVSPYAVATK(3)-CSEIWDR(1)	2157.01	null	AT1G52340.1 (200)-YAP1C(224)/	Inter-Protein
	1	QE_Plus_YangJing_TCP_Bo_4_33per_20171106.18651.18651.3.0.dta	3	2157.03	1	0.000585406	0.017077	7.91698	1	1
	2	QE_Plus_YangJing_TCP_Bo_4_33per_20171106.18666.18666.4.0.dta	4	2157.03	1	0.00235638	0.018911	8.76723	1	1
476	VNKPVVAWVSGTCAR(13)-CSEIWDR(1)	2492.22	null	AT5G49460.1 (261)-YAP1C(224)/	Inter-Protein
	1	QE_Plus_YangJing_TCP_Bo_4_33per_20171106.21767.21767.3.0.dta	3	2492.22	1	0.352795	0.0075	3.00937	1	1
	2	QE_Plus_YangJing_TCP_Bo_4_33per_20171106.21743.21743.4.1.dta	4	2492.23	1	0.47322	0.011938	4.79011	1	1
477	VNVYYNEASCGR(10)-CSEIWDR(1)	2279.98	null	AT2G29550.1 (56)-YAP1C(224)/AT5G12250.1 (56)-YAP1C(224)/AT5G23860.1 (56)-YAP1C(224)/	Inter-Protein
	1	QE_Plus_YangJing_TCP_Bo_4_33per_20171106.17687.17687.3.0.dta	3	2280	1	0.0342142	0.014393	6.31277	1	1
478	VRFPCIQIIK(5)-CSEIWDR(1)	2122.09	null	AT1G29965.1 (122)-YAP1C(224)/AT1G29970.2 (256)-YAP1C(224)/AT2G34480.2 (161)-YAP1C(224)/AT3G14600.1 (122)-YAP1C(224)/	Inter-Protein
	1	QE_Plus_YangJing_TCP_Bo_4_33per_20171106.24760.24760.4.0.dta	4	2122.11	1	0.356979	0.017234	8.12123	1	1
479	VSCLSIVDPGDSDIIK(3)-CSEIWDR(1)	2566.22	null	AT1G36240.1 (93)-YAP1C(224)/AT1G77940.1 (93)-YAP1C(224)/AT3G18740.1 (93)-YAP1C(224)/	Inter-Protein
	1	QE_Plus_YangJing_TCP_Bo_4_33per_20171106.25007.25007.4.0.dta	4	2566.22	1	0.00121496	0.006499	2.53252	1	1
	2	QE_Plus_YangJing_TCP_Bo_4_33per_20171106.25002.25002.3.0.dta	3	2566.22	1	0.00516239	0.007038	2.74256	1	1
480	VSVTNPYSHSIPICEISFTFHSAGR(14)-CSEIWDR(1)	3654.71	null	AT1G01470.1 (58)-YAP1C(224)/	Inter-Protein
	1	QE_Plus_YangJing_TCP_Bo_4_33per_20171106.25614.25614.5.0.dta	5	3654.73	1	0.0581133	0.016639	4.55276	1	1
481	VTIGQCRPLSK(6)-CSEIWDR(1)	2107.04	null	AT4G30800.1 (129)-YAP1C(224)/	Inter-Protein
	1	QE_Plus_YangJing_TCP_Bo_4_33per_20171106.15636.15636.3.0.dta	3	2107.06	1	0.234567	0.013037	6.18735	1	1
482	VTIPVFTAHGTADGVTCPTSSK(17)-CSEIWDR(1)	3094.46	null	AT1G52760.1 (272)-YAP1C(224)/	Inter-Protein
	1	QE_Plus_YangJing_TCP_Bo_4_33per_20171106.23212.23212.5.0.dta	5	3094.48	1	0.159191	0.021495	6.94628	1	1
483	VTPEEDSLVHISQASLDCTVK(18)-CSEIWDR(1)	3176.49	null	AT5G22650.1 (33)-YAP1C(224)/	Inter-Protein
	1	QE_Plus_YangJing_TCP_Bo_4_33per_20171106.24406.24406.4.0.dta	4	3176.5	1	0.00876826	0.007721	2.43067	1	1
	2	QE_Plus_YangJing_TCP_Bo_4_33per_20171106.24399.24399.5.0.dta	5	3176.5	1	0.0228971	0.008178	2.57454	1	1
484	VTTVQCLSGTGSLR(6)-CSEIWDR(1)	2327.11	null	AT5G19550.1 (104)-YAP1C(224)/	Inter-Protein
	1	QE_Plus_YangJing_TCP_Bo_4_33per_20171106.19661.19661.3.0.dta	3	2327.13	1	0.434898	0.016762	7.20292	1	1
485	VVAVGINCTPPR(8)-CSEIWDR(1)	2131.04	null	AT3G63250.1 (245)-YAP1C(224)/	Inter-Protein
	1	QE_Plus_YangJing_TCP_Bo_4_33per_20171106.19194.19194.3.0.dta	3	2131.05	1	0.0706886	0.012324	5.78309	1	1
486	VWNLQNCK(7)-CSEIWDR(1)	1909.87	null	AT1G48630.1 (183)-YAP1C(224)/AT3G18130.1 (183)-YAP1C(224)/	Inter-Protein
	1	QE_Plus_YangJing_TCP_Bo_4_33per_20171106.20332.20332.3.0.dta	3	1909.88	1	0.0518189	0.011718	6.1355	1	1
487	VYDSEYCDILR(7)-CSEIWDR(1)	2280.99	null	AT5G20830.1 (362)-YAP1C(224)/	Inter-Protein
	1	QE_Plus_YangJing_TCP_Bo_4_33per_20171106.23397.23397.4.0.dta	4	2281	1	0.262532	0.010421	4.56863	1	1
488	VYIGSCTGGK(6)-CSEIWDR(1)	1889.85	null	AT4G13430.1 (376)-YAP1C(224)/	Inter-Protein
	1	QE_Plus_YangJing_TCP_Bo_4_33per_20171106.16180.16180.3.0.dta	3	1889.86	1	0.152906	0.005536	2.92933	1	1
489	YAGYSSCFR(7)-CSEIWDR(1)	1958.82	null	AT5G27470.1 (267)-YAP1C(224)/	Inter-Protein
	1	QE_Plus_YangJing_TCP_Bo_4_33per_20171106.19082.19082.3.1.dta	3	1958.83	1	0.209164	0.015809	8.07069	1	1
490	YAIYDFDFVTAENCQK(14)-CSEIWDR(1)	2832.23	null	AT3G46010.2 (91)-YAP1C(224)/AT5G59890.1 (80)-YAP1C(224)/	Inter-Protein
	1	QE_Plus_YangJing_TCP_Bo_4_33per_20171106.26642.26642.4.0.dta	4	2832.24	1	0.107197	0.009843	3.47536	1	1
491	YASDAACTVLR(7)-CSEIWDR(1)	2074.93	null	AT3G03960.1 (517)-YAP1C(224)/	Inter-Protein
	1	QE_Plus_YangJing_TCP_Bo_4_33per_20171106.19231.19231.4.0.dta	4	2074.95	1	0.048287	0.015666	7.55013	1	1
	2	QE_Plus_YangJing_TCP_Bo_4_33per_20171106.19204.19204.3.0.dta	3	2074.94	1	0.125677	0.012525	6.03634	1	1
492	YAVICQENGLVPIVEPEILVDGSHDIQK(5)-CSEIWDR(1)	3983.95	null	AT2G36460.1 (173)-YAP1C(224)/AT3G52930.1 (173)-YAP1C(224)/	Inter-Protein
	1	QE_Plus_YangJing_TCP_Bo_4_33per_20171106.27174.27174.4.1.dta	4	3983.98	1	0.0150092	0.026089	6.54852	1	1
	2	QE_Plus_YangJing_TCP_Bo_4_33per_20171106.27168.27168.5.0.dta	5	3983.98	1	0.0469699	0.026837	6.73628	1	1
493	YCLPNGDSGIIR(2)-CSEIWDR(1)	2213.01	null	AT1G62020.1 (554)-YAP1C(224)/AT2G21390.1 (554)-YAP1C(224)/	Inter-Protein
	1	QE_Plus_YangJing_TCP_Bo_4_33per_20171106.22987.22987.4.0.dta	4	2213.02	1	0.0322205	0.007494	3.38634	1	1
494	YDNCNSDGSKPTVR(4)-LGIYSDAGYFTCSK(12)	3077.36	null	AT5G08380.1 (177)-AT5G08380.1 (146)/	Intra-Protein
	1	QE_Plus_YangJing_TCP_Bo_1_33per_20171106.19245.19245.4.0.dta	4	3077.37	1	0.0166383	0.009738	3.1644	1	1
	2	QE_Plus_YangJing_TCP_Bo_1_33per_20171106.19227.19227.5.0.dta	5	3077.37	1	0.0546617	0.008836	2.87129	1	1
495	YEPTIGVEVHPLDFFTNCGK(18)-CSEIWDR(1)	3171.45	null	AT5G20010.1 (59)-YAP1C(224)/AT5G20020.1 (59)-YAP1C(224)/AT5G55190.1 (59)-YAP1C(224)/	Inter-Protein
	1	QE_Plus_YangJing_TCP_Bo_4_33per_20171106.27502.27502.4.0.dta	4	3171.47	1	0.033755	0.016088	5.07275	1	1
	2	QE_Plus_YangJing_TCP_Bo_4_33per_20171106.27494.27494.5.0.dta	5	3171.47	1	0.0930374	0.01962	6.18644	1	1
496	YGHCLVAGLK(4)-CSEIWDR(1)	1965.93	null	AT2G32220.1 (41)-YAP1C(224)/AT3G22230.1 (41)-YAP1C(224)/	Inter-Protein
	1	QE_Plus_YangJing_TCP_Bo_4_33per_20171106.19333.19333.3.0.dta	3	1965.94	1	0.170355	0.010914	5.55157	1	1
497	YLIDACAR(6)-CSEIWDR(1)	1829.83	null	AT3G11710.1 (461)-YAP1C(224)/	Inter-Protein
	1	QE_Plus_YangJing_TCP_Bo_4_33per_20171106.20637.20637.3.0.dta	3	1829.84	1	0.249246	0.011125	6.0798	1	1
	2	QE_Plus_YangJing_TCP_Bo_4_33per_20171106.20658.20658.2.0.dta	2	1829.84	1	0.416022	0.010697	5.8459	1	1
498	YLYTLCVFDQEK(6)-CSEIWDR(1)	2427.1	null	AT2G43460.1 (46)-YAP1C(224)/AT3G59540.1 (46)-YAP1C(224)/	Inter-Protein
	1	QE_Plus_YangJing_TCP_Bo_4_33per_20171106.26023.26023.3.0.dta	3	2427.11	1	0.00676463	0.008408	3.46422	1	1
499	YNGNNVDLGTACGK(12)-CSEIWDR(1)	2331.01	null	AT3G18740.1 (85)-YAP1C(224)/	Inter-Protein
	1	QE_Plus_YangJing_TCP_Bo_4_33per_20171106.17021.17021.3.0.dta	3	2331.03	1	0.0218669	0.01523	6.53364	1	1
	2	QE_Plus_YangJing_TCP_Bo_4_33per_20171106.17044.17044.4.0.dta	4	2331.03	1	0.0672594	0.017819	7.64432	1	1
500	YQQAMGIAIECR(11)-CISDGK(1)	2001.92	null	AT1G04810.1 (161)-AT2G32730.1 (145)/AT2G32730.1 (161)-AT2G32730.1 (145)/	Intra-Protein
	1	QE_Plus_YangJing_TCP_Bo_3_33per_20171106.16647.16647.4.0.dta	4	2001.93	1	0.414382	0.011445	5.71701	1	1
501	YSGLTPQCAIVVATVR(8)-CSEIWDR(1)	2583.27	null	AT1G50480.1 (393)-YAP1C(224)/	Inter-Protein
	1	QE_Plus_YangJing_TCP_Bo_4_33per_20171106.23980.23980.3.0.dta	3	2583.29	1	0.025927	0.017763	6.87617	1	1
	2	QE_Plus_YangJing_TCP_Bo_4_33per_20171106.23992.23992.4.0.dta	4	2583.29	1	0.0272925	0.018623	7.20908	1	1
502	YTAESYNLLTHNCNNFSNEVAQFLVGK(13)-CSEIWDR(1)	3981.82	null	AT3G07090.1 (105)-YAP1C(224)/	Inter-Protein
	1	QE_Plus_YangJing_TCP_Bo_4_33per_20171106.28157.28157.4.0.dta	4	3981.84	1	0.138251	0.019626	4.92891	1	1
503	YYCTVIDAPGHR(3)-CSEIWDR(1)	2300.02	null	AT1G07920.1 (87)-YAP1C(224)/AT1G07930.1 (87)-YAP1C(224)/AT1G07940.1 (87)-YAP1C(224)/AT5G60390.1 (87)-YAP1C(224)/	Inter-Protein
	1	QE_Plus_YangJing_TCP_Bo_4_33per_20171106.19862.19862.5.0.dta	5	2300.04	1	0.00582427	0.014725	6.40211	1	1
	2	QE_Plus_YangJing_TCP_Bo_4_33per_20171106.19850.19850.3.0.dta	3	2300.03	1	0.0074091	0.012443	5.40995	1	1
	3	QE_Plus_YangJing_TCP_Bo_4_33per_20171106.19837.19837.4.0.dta	4	2300.04	1	0.0147029	0.016434	7.14515	1	1
	4	QE_Plus_YangJing_TCP_Bo_4_33per_20171106.19984.19984.4.0.dta	4	2300.04	1	0.254846	0.017026	7.40254	1	1

## Sheet: DatasetS1b_regular_peptide
Dataset S1b. Regular peptide report (FDR 1 %) by pLink 2 of purification test samples. PSMs in file 'QE_Plus_YangJing_TCP_Bo_4_33per_20171106' correspond to protein- and peptide-level enrichment, 'QE_Plus_YangJing_TCP_Bo_3_33per_20171106' only IgG protein-level enrichment, 'QE_Plus_YangJing_TCP_Bo_2_33per_20171106' only anti-CSEIWDR peptide-level enrichment and 'QE_Plus_YangJing_TCP_Bo_1_33per_20…
Peptide_Order	Peptide	Peptide_Mass	Modifications	Proteins
	Spectrum_Order	Title	Charge	Precursor_Mass	Evalue	Score	Precursor_Mass_Error(Da)	Precursor_Mass_Error(ppm)	Alpha_Evalue	Beta_Evalue
1	AAAAPPPPPTAAPEPNMVAPLISPIGHPMFSR	3244.66	Acetyl[ProteinN-term](0)	AT2G39020.1 /
	1	QE_Plus_YangJing_TCP_Bo_1_33per_20171106.32475.32475.4.1.dta	4	3244.69	1	0.0374247	0.028822	8.88289	1	1
2	AAAAVSSNPR	985.506	Acetyl[ProteinN-term](0)	AT3G11200.1 /
	1	QE_Plus_YangJing_TCP_Bo_1_33per_20171106.5880.5880.2.0.dta	2	985.512	1	0.00801701	0.005823	5.90864	1	1
	2	QE_Plus_YangJing_TCP_Bo_3_33per_20171106.6714.6714.2.1.dta	2	985.509	1	0.0617438	0.002468	2.5043	1	1
	3	QE_Plus_YangJing_TCP_Bo_1_33per_20171106.6160.6160.2.0.dta	2	985.515	1	0.303509	0.009039	9.17194	1	1
3	AAAEEVLQNYSGSVMPNSDQPFR	2510.16	null	AT3G19130.1 /
	1	QE_Plus_YangJing_TCP_Bo_1_33per_20171106.28128.28128.3.0.dta	3	2510.16	1	0.000423451	0.001957	0.779631	1	1
	2	QE_Plus_YangJing_TCP_Bo_3_33per_20171106.29239.29239.3.0.dta	3	2510.17	1	0.00390946	0.011067	4.40888	1	1
4	AAAETLTALASHSSGLIK	1740.95	null	AT4G27060.1 /
	1	QE_Plus_YangJing_TCP_Bo_3_33per_20171106.27471.27471.3.0.dta	3	1740.96	1	0.00268205	0.010733	6.16503	1	1
5	AAAIHYGTGAIAGFFSNDAVTVGDLVVK	2764.43	null	AT1G11910.2 /
	1	QE_Plus_YangJing_TCP_Bo_1_33per_20171106.32742.32742.3.0.dta	3	2764.44	1	0.000581603	0.007955	2.87763	1	1
	2	QE_Plus_YangJing_TCP_Bo_1_33per_20171106.32733.32733.3.0.dta	3	2764.44	1	0.00130003	0.007955	2.87763	1	1
6	AAALNIVPTSTGAAK	1384.78	null	AT1G12900.5 /AT1G42970.1 /AT3G26650.1 /
	1	QE_Plus_YangJing_TCP_Bo_1_33per_20171106.17941.17941.2.0.dta	2	1384.79	1	0.000740747	0.00594	4.28949	1	1
	2	QE_Plus_YangJing_TCP_Bo_2_33per_20171106.16660.16660.2.0.dta	2	1384.79	1	0.00445612	0.007556	5.45646	1	1
	3	QE_Plus_YangJing_TCP_Bo_2_33per_20171106.16515.16515.2.0.dta	2	1384.79	1	0.0126561	0.007841	5.66227	1	1
7	AAALNIVPTSTGAAKAVSLVLPQLK	2433.44	null	AT1G42970.1 /
	1	QE_Plus_YangJing_TCP_Bo_2_33per_20171106.29208.29208.3.1.dta	3	2433.45	1	0.494111	0.010436	4.28857	1	1
8	AAAMVSSAGGLLAMLNEPHPSLK	2323.18	Acetyl[ProteinN-term](0);Oxidation[M](4)	AT1G04810.1 /
	1	QE_Plus_YangJing_TCP_Bo_1_33per_20171106.32925.32925.3.1.dta	3	2323.18	1	5.36374e-05	0.005099	2.19484	1	1
	2	QE_Plus_YangJing_TCP_Bo_1_33per_20171106.34847.34847.3.0.dta	3	2323.19	1	0.000607488	0.013491	5.80713	1	1
	3	QE_Plus_YangJing_TCP_Bo_1_33per_20171106.34550.34550.3.0.dta	3	2323.19	1	0.000658163	0.01407	6.05636	1	1
9	AAANAPIIMK	1041.58	Acetyl[ProteinN-term](0)	AT3G11130.1 /
	1	QE_Plus_YangJing_TCP_Bo_3_33per_20171106.22050.22050.2.0.dta	2	1041.59	1	0.0183591	0.00921	8.84237	1	1
	2	QE_Plus_YangJing_TCP_Bo_1_33per_20171106.21083.21083.2.3.dta	2	1041.58	1	0.0187228	0.001542	1.48045	1	1
10	AAANAPITMK	1045.53	Acetyl[ProteinN-term](0);Oxidation[M](9)	AT3G08530.1 /
	1	QE_Plus_YangJing_TCP_Bo_1_33per_20171106.7662.7662.2.0.dta	2	1045.54	1	0.00547132	0.002343	2.24096	1	1
	2	QE_Plus_YangJing_TCP_Bo_1_33per_20171106.15710.15710.2.0.dta	2	1029.54	1	0.0940064	0.004581	4.44956	1	1
	3	QE_Plus_YangJing_TCP_Bo_1_33per_20171106.7537.7537.2.0.dta	2	1045.54	1	0.17931	0.003453	3.30262	1	1
	4	QE_Plus_YangJing_TCP_Bo_1_33per_20171106.15691.15691.2.1.dta	2	1029.54	1	0.222775	0.004371	4.24559	1	1
11	AAAPPPTDPFTLTVEEK	1783.91	null	AT5G05010.1 /
	1	QE_Plus_YangJing_TCP_Bo_1_33per_20171106.26101.26101.2.0.dta	2	1783.92	1	0.000115302	0.004235	2.374	1	1
	2	QE_Plus_YangJing_TCP_Bo_3_33per_20171106.27554.27554.2.0.dta	2	1783.92	1	0.00144795	0.010522	5.89828	1	1
	3	QE_Plus_YangJing_TCP_Bo_1_33per_20171106.26148.26148.3.0.dta	3	1783.92	1	0.0300463	0.004058	2.27478	1	1
12	AAATANIPVINAGDGPGEHPTQALLDVYTIQSEIGK	3631.86	null	AT3G20330.1 /
	1	QE_Plus_YangJing_TCP_Bo_1_33per_20171106.31868.31868.3.0.dta	3	3631.88	1	1.45559e-05	0.018908	5.20615	1	1
13	AAAVAAVASAIPTVAAVR	1608.94	null	AT5G25940.1 /
	1	QE_Plus_YangJing_TCP_Bo_2_33per_20171106.26177.26177.2.0.dta	2	1608.95	1	0.0209895	0.008705	5.41038	1	1
14	AAAVGANNQAAQSILK	1526.83	null	AT3G22110.1 /
	1	QE_Plus_YangJing_TCP_Bo_1_33per_20171106.15276.15276.2.0.dta	2	1526.83	1	0.000127753	0.004986	3.26559	1	1
	2	QE_Plus_YangJing_TCP_Bo_1_33per_20171106.15343.15343.3.0.dta	3	1526.83	1	0.0399104	0.006032	3.95067	1	1
15	AAAVSSVWAK	1031.55	Acetyl[ProteinN-term](0)	AT4G38710.2 /
	1	QE_Plus_YangJing_TCP_Bo_1_33per_20171106.26266.26266.2.0.dta	2	1031.56	1	0.00992759	0.004291	4.15975	1	1
16	AADAFVELADASGYGLAVMPSAK	2254.11	null	AT5G54960.1 /
	1	QE_Plus_YangJing_TCP_Bo_3_33per_20171106.33934.33934.3.0.dta	3	2254.12	1	0.0196431	0.01429	6.33954	1	1
17	AADDSHFLTGSLDK	1476.7	null	AT2G46280.1 /
	1	QE_Plus_YangJing_TCP_Bo_3_33per_20171106.17978.17978.3.0.dta	3	1476.7	1	0.0679287	0.004617	3.12657	1	1
18	AADEAGQKDKDGDTASASQETVAR	2421.11	null	AT4G38630.1 /
	1	QE_Plus_YangJing_TCP_Bo_3_33per_20171106.1873.1873.3.0.dta	3	2421.12	1	5.04928e-05	0.002724	1.1251	1	1
	2	QE_Plus_YangJing_TCP_Bo_3_33per_20171106.1868.1868.4.0.dta	4	2421.12	1	0.00667924	0.0042	1.73474	1	1
19	AADLGVESIVIGMSHR	1654.86	null	AT3G55410.1 /
	1	QE_Plus_YangJing_TCP_Bo_3_33per_20171106.30163.30163.3.0.dta	3	1654.87	1	0.000953297	0.007312	4.41851	1	1
	2	QE_Plus_YangJing_TCP_Bo_3_33per_20171106.30120.30120.3.1.dta	3	1654.86	1	0.491417	0.006728	4.06561	1	1
20	AADQGLVILQSPTVGYFR	1935.03	null	AT1G52670.1 /
	1	QE_Plus_YangJing_TCP_Bo_3_33per_20171106.31843.31843.2.0.dta	2	1935.04	1	0.00578911	0.005358	2.76894	1	1
	2	QE_Plus_YangJing_TCP_Bo_3_33per_20171106.31825.31825.3.1.dta	3	1935.04	1	0.0143678	0.004233	2.18756	1	1
21	AADVGADLVGK	1015.54	null	AT1G15690.1 /
	1	QE_Plus_YangJing_TCP_Bo_1_33per_20171106.12478.12478.2.1.dta	2	1015.55	1	0.0418914	0.003857	3.79797	1	1
	2	QE_Plus_YangJing_TCP_Bo_2_33per_20171106.11435.11435.2.2.dta	2	1015.54	1	0.105012	-0.000554	-0.545522	1	1
22	AADVGADLVGKIER	1413.77	null	AT1G15690.1 /
	1	QE_Plus_YangJing_TCP_Bo_2_33per_20171106.18890.18890.2.0.dta	2	1413.78	1	0.00337483	0.010965	7.75586	1	1
	2	QE_Plus_YangJing_TCP_Bo_2_33per_20171106.18884.18884.3.0.dta	3	1413.78	1	0.00818357	0.00904	6.39425	1	1
	3	QE_Plus_YangJing_TCP_Bo_2_33per_20171106.18903.18903.3.2.dta	3	1413.78	1	0.1045	0.009099	6.43598	1	1
23	AAEEATEFYLR	1341.63	Acetyl[ProteinN-term](0)	AT1G02140.1 /
	1	QE_Plus_YangJing_TCP_Bo_1_33per_20171106.29631.29631.2.0.dta	2	1341.64	1	0.000475794	0.005991	4.46546	1	1
	2	QE_Plus_YangJing_TCP_Bo_3_33per_20171106.30778.30778.2.0.dta	2	1341.64	1	0.00304668	0.00312	2.32553	1	1
24	AAEEGQVIGCHTNDVWTVQLDK	2512.18	Acetyl[ProteinN-term](0);Carbamidomethyl[C](10)	AT1G19730.1 /
	1	QE_Plus_YangJing_TCP_Bo_1_33per_20171106.28388.28388.3.0.dta	3	2512.19	1	0.000276938	0.011698	4.65652	1	1
25	AAEGEVIACHTVEDWTEK	2086.94	Acetyl[ProteinN-term](0);Carbamidomethyl[C](9)	AT5G42980.1 /
	1	QE_Plus_YangJing_TCP_Bo_1_33per_20171106.30436.30436.3.1.dta	3	2086.95	1	0.129412	0.008846	4.23874	1	1
26	AAEGGAAVEEYDYLPFFYSR	2255.03	null	AT3G52880.2 /
	1	QE_Plus_YangJing_TCP_Bo_1_33per_20171106.32963.32963.3.0.dta	3	2255.04	1	0.031733	0.012023	5.33164	1	1
27	AAEGVKPVDKPDVQPQLGTK	2077.13	null	AT2G40660.1 /
	1	QE_Plus_YangJing_TCP_Bo_1_33per_20171106.10686.10686.3.0.dta	3	2077.13	1	0.00153356	0.005758	2.7721	1	1
	2	QE_Plus_YangJing_TCP_Bo_3_33per_20171106.11092.11092.3.0.dta	3	2077.13	1	0.00165862	0.004727	2.27574	1	1
	3	QE_Plus_YangJing_TCP_Bo_1_33per_20171106.9108.9108.3.0.dta	3	2077.14	1	0.002381	0.007477	3.59968	1	1
	4	QE_Plus_YangJing_TCP_Bo_3_33per_20171106.11116.11116.4.0.dta	4	2077.14	1	0.00477213	0.008353	4.02142	1	1
	5	QE_Plus_YangJing_TCP_Bo_1_33per_20171106.9329.9329.3.0.dta	3	2077.14	1	0.0050055	0.006491	3.12499	1	1
	6	QE_Plus_YangJing_TCP_Bo_1_33per_20171106.9387.9387.3.1.dta	3	2077.13	1	0.016655	0.00559	2.69122	1	1
28	AAEILGR	729.425	null	AT2G47510.1 /
	1	QE_Plus_YangJing_TCP_Bo_4_33per_20171106.8695.8695.2.0.dta	2	729.43	1	0.132786	0.004507	6.17884	1	1
29	AAELTNLFESR	1250.64	null	AT2G07698.1 /ATMG01190.1 /
	1	QE_Plus_YangJing_TCP_Bo_4_33per_20171106.24244.24244.2.0.dta	2	1250.65	1	0.000766438	0.008804	7.03961	1	1
30	AAEPFFLLAGPNVIESEEHILR	2452.29	null	AT1G79500.1 /
	1	QE_Plus_YangJing_TCP_Bo_1_33per_20171106.34053.34053.3.0.dta	3	2452.31	1	2.62846e-05	0.021371	8.71472	1	1
	2	QE_Plus_YangJing_TCP_Bo_3_33per_20171106.34881.34881.3.0.dta	3	2452.3	1	0.000243006	0.010778	4.39508	1	1
31	AAEVTGLAVEQAIGK	1456.8	null	AT5G35840.1 /
	1	QE_Plus_YangJing_TCP_Bo_3_33per_20171106.28191.28191.2.0.dta	2	1456.8	1	0.377939	0.003714	2.54942	1	1
32	AAFGLGTAATVLNTSLFTVDGGER	2368.21	null	AT5G40770.1 /
	1	QE_Plus_YangJing_TCP_Bo_1_33per_20171106.34531.34531.3.0.dta	3	2368.24	1	0.000665804	0.022561	9.52659	1	1
33	AAFPNLNSDAGLK	1359.69	Acetyl[ProteinN-term](0)	AT1G30230.2 /
	1	QE_Plus_YangJing_TCP_Bo_1_33per_20171106.27998.27998.2.0.dta	2	1359.7	1	0.00568773	0.005677	4.17522	1	1
34	AAFPNLNSDAGLKK	1487.79	Acetyl[ProteinN-term](0)	AT1G30230.2 /
	1	QE_Plus_YangJing_TCP_Bo_1_33per_20171106.22753.22753.2.0.dta	2	1487.79	1	0.00222609	0.006728	4.52216	1	1
	2	QE_Plus_YangJing_TCP_Bo_1_33per_20171106.22784.22784.2.1.dta	2	1487.79	1	0.0160277	0.005626	3.78146	1	1
	3	QE_Plus_YangJing_TCP_Bo_1_33per_20171106.22669.22669.3.2.dta	3	1487.79	1	0.0172621	0.008295	5.5754	1	1
35	AAFPNLNSGSGLK	1317.68	Acetyl[ProteinN-term](0)	AT2G18110.1 /
	1	QE_Plus_YangJing_TCP_Bo_1_33per_20171106.26893.26893.2.0.dta	2	1317.68	1	0.0144505	0.004717	3.57978	1	1
36	AAFPNLNSGSGLKK	1445.77	Acetyl[ProteinN-term](0)	AT2G18110.1 /
	1	QE_Plus_YangJing_TCP_Bo_1_33per_20171106.21377.21377.2.0.dta	2	1445.78	1	0.0107366	0.007204	4.9828	1	1
37	AAFPVTKPPGANFYPPDMDK	2163.06	null	AT1G79690.1 /
	1	QE_Plus_YangJing_TCP_Bo_1_33per_20171106.25348.25348.3.0.dta	3	2163.07	1	0.148487	0.009629	4.45157	1	1
38	AAGATWIQLDEPVLVMDLEGQK	2384.22	null	AT5G17920.1 /
	1	QE_Plus_YangJing_TCP_Bo_1_33per_20171106.34540.34540.2.0.dta	2	2384.23	1	7.03006e-07	0.014882	6.24188	1	1
	2	QE_Plus_YangJing_TCP_Bo_3_33per_20171106.35253.35253.2.0.dta	2	2384.21	1	3.8678e-05	-0.006506	-2.72878	1	1
	3	QE_Plus_YangJing_TCP_Bo_1_33per_20171106.34535.34535.3.0.dta	3	2384.23	1	0.000200555	0.01745	7.31897	1	1
39	AAGDAAAELVK	1015.54	null	AT4G31160.1 /
	1	QE_Plus_YangJing_TCP_Bo_3_33per_20171106.11660.11660.2.1.dta	2	1015.55	1	0.0243579	0.006414	6.31584	1	1
40	AAGEVLTGLK	958.557	null	AT2G07690.1 /
	1	QE_Plus_YangJing_TCP_Bo_3_33per_20171106.15750.15750.2.0.dta	2	958.561	1	0.00587948	0.004486	4.67995	1	1
41	AAGGFLTR	834.447	Acetyl[ProteinN-term](0)	AT3G43300.1 /
	1	QE_Plus_YangJing_TCP_Bo_1_33per_20171106.21691.21691.2.0.dta	2	834.45	1	0.0200821	0.002835	3.39746	1	1
	2	QE_Plus_YangJing_TCP_Bo_3_33per_20171106.22740.22740.2.1.dta	2	834.451	1	0.0500189	0.004365	5.23101	1	1
	3	QE_Plus_YangJing_TCP_Bo_2_33per_20171106.20340.20340.2.1.dta	2	834.452	1	0.480217	0.004856	5.81942	1	1
42	AAGILDNHAEGEKYKENFLR	2275.15	null	AT3G48140.1 /
	1	QE_Plus_YangJing_TCP_Bo_2_33per_20171106.16163.16163.3.0.dta	3	2275.16	1	0.00447061	0.012715	5.58865	1	1
	2	QE_Plus_YangJing_TCP_Bo_2_33per_20171106.16145.16145.4.0.dta	4	2275.16	1	0.00781705	0.014232	6.25542	1	1
43	AAGLEAIISIRPGNAPLPENHGFK	2472.34	null	AT5G53850.5 /
	1	QE_Plus_YangJing_TCP_Bo_1_33per_20171106.28018.28018.3.0.dta	3	2472.34	1	7.11329e-05	0.007091	2.86814	1	1
	2	QE_Plus_YangJing_TCP_Bo_1_33per_20171106.28016.28016.4.0.dta	4	2472.35	1	0.00889668	0.011383	4.60415	1	1
	3	QE_Plus_YangJing_TCP_Bo_1_33per_20171106.28032.28032.5.0.dta	5	2472.35	1	0.0613792	0.013842	5.59875	1	1
	4	QE_Plus_YangJing_TCP_Bo_3_33per_20171106.29247.29247.4.1.dta	4	2472.35	1	0.278049	0.012183	4.92773	1	1
44	AAGVEIESYWPMLFAK	1811.9	null	AT4G00810.1 /
	1	QE_Plus_YangJing_TCP_Bo_1_33per_20171106.34614.34614.2.0.dta	2	1811.91	1	6.196e-05	0.004921	2.71593	1	1
	2	QE_Plus_YangJing_TCP_Bo_3_33per_20171106.33955.33955.2.0.dta	2	1827.91	1	0.00159079	0.010544	5.76837	1	1
	3	QE_Plus_YangJing_TCP_Bo_3_33per_20171106.35499.35499.2.1.dta	2	1811.91	1	0.00175166	0.006278	3.46486	1	1
	4	QE_Plus_YangJing_TCP_Bo_2_33per_20171106.31307.31307.2.1.dta	2	1811.91	1	0.0448395	0.010411	5.74589	1	1
	5	QE_Plus_YangJing_TCP_Bo_2_33per_20171106.31347.31347.2.0.dta	2	1811.91	1	0.133235	0.009873	5.44897	1	1
45	AAGVSIESYWPMLFAK	1769.89	null	AT1G01100.1 /
	1	QE_Plus_YangJing_TCP_Bo_3_33per_20171106.35739.35739.2.0.dta	2	1769.9	1	0.000681733	0.004066	2.29731	1	1
	2	QE_Plus_YangJing_TCP_Bo_3_33per_20171106.35482.35482.2.0.dta	2	1769.9	1	0.00070213	0.003206	1.81141	1	1
	3	QE_Plus_YangJing_TCP_Bo_3_33per_20171106.34199.34199.2.0.dta	2	1785.89	1	0.00126922	0.005768	3.22977	1	1
	4	QE_Plus_YangJing_TCP_Bo_1_33per_20171106.34827.34827.3.3.dta	3	1769.9	1	0.0669939	0.007902	4.46468	1	1
	5	QE_Plus_YangJing_TCP_Bo_1_33per_20171106.33274.33274.2.1.dta	2	1785.9	1	0.144132	0.007379	4.13184	1	1
	6	QE_Plus_YangJing_TCP_Bo_2_33per_20171106.31463.31463.2.0.dta	2	1769.91	1	0.177976	0.012257	6.92528	1	1
	7	QE_Plus_YangJing_TCP_Bo_1_33per_20171106.34786.34786.2.1.dta	2	1769.9	1	0.435271	0.009339	5.27659	1	1
	8	QE_Plus_YangJing_TCP_Bo_1_33per_20171106.34822.34822.2.1.dta	2	1769.9	1	0.454187	0.006847	3.8686	1	1
46	AAGVTIESYWPMLFAK	1799.9	Oxidation[M](12)	AT5G47700.1 /
	1	QE_Plus_YangJing_TCP_Bo_3_33per_20171106.34204.34204.2.0.dta	2	1799.91	1	0.00186319	0.00409	2.27234	1	1
	2	QE_Plus_YangJing_TCP_Bo_3_33per_20171106.35477.35477.2.0.dta	2	1783.91	1	0.0244364	0.006013	3.37069	1	1
	3	QE_Plus_YangJing_TCP_Bo_1_33per_20171106.34791.34791.2.0.dta	2	1783.92	1	0.0477386	0.008969	5.02772	1	1
47	AAHMLALPK	951.544	null	AT5G62530.1 /
	1	QE_Plus_YangJing_TCP_Bo_2_33per_20171106.12460.12460.2.0.dta	2	951.55	1	0.379383	0.005236	5.50263	1	1
48	AAIEDVQPEKVKFQLR	1871.04	null	AT5G65620.2 /
	1	QE_Plus_YangJing_TCP_Bo_2_33per_20171106.18773.18773.4.1.dta	4	1871.05	1	0.0806506	0.013472	7.20028	1	1
49	AAIEGGATIIQLR	1312.76	null	AT1G22940.1 /
	1	QE_Plus_YangJing_TCP_Bo_3_33per_20171106.24597.24597.2.0.dta	2	1312.76	1	0.009252	0.001751	1.33383	1	1
50	AAIINSQTIEEIAR	1528.83	null	AT1G09760.1 /
	1	QE_Plus_YangJing_TCP_Bo_3_33per_20171106.28516.28516.2.0.dta	2	1528.84	1	0.00381809	0.008173	5.34591	1	1
51	AAIYSLYIINK	1310.74	Acetyl[ProteinN-term](0)	AT5G02280.1 /
	1	QE_Plus_YangJing_TCP_Bo_3_33per_20171106.35121.35121.2.0.dta	2	1310.74	1	0.129661	0.003679	2.80682	1	1
52	AALDPGAFQQK	1145.59	null	AT5G11490.2 /
	1	QE_Plus_YangJing_TCP_Bo_3_33per_20171106.15332.15332.2.0.dta	2	1145.6	1	0.013308	0.003769	3.28999	1	1
53	AALEPDLTPFPANR	1511.79	null	AT4G05400.1 /
	1	QE_Plus_YangJing_TCP_Bo_3_33per_20171106.26353.26353.2.1.dta	2	1511.79	1	0.22186	0.00768	5.08009	1	1
54	AALGVHVSAYGEDK	1416.71	null	AT5G10240.1 /
	1	QE_Plus_YangJing_TCP_Bo_3_33per_20171106.13586.13586.2.0.dta	2	1416.72	1	1.50774e-05	0.005123	3.61612	1	1
	2	QE_Plus_YangJing_TCP_Bo_3_33per_20171106.13498.13498.3.1.dta	3	1416.72	1	0.146574	0.008687	6.1318	1	1
	3	QE_Plus_YangJing_TCP_Bo_3_33per_20171106.13519.13519.3.0.dta	3	1416.72	1	0.198619	0.008441	5.95816	1	1
55	AALKVFANLRPATVLPQLVDASTLK	2636.55	null	AT1G80560.1 /
	1	QE_Plus_YangJing_TCP_Bo_2_33per_20171106.29021.29021.4.0.dta	4	2636.56	1	0.133835	0.014569	5.52578	1	1
56	AALPIEPSGENEDAITLLVR	2108.12	null	AT4G00752.1 /
	1	QE_Plus_YangJing_TCP_Bo_1_33per_20171106.31358.31358.3.1.dta	3	2108.12	1	0.325238	-0.006342	-3.00836	1	1
57	AALQAGIDKLADCVGLTLGPR	2139.16	Carbamidomethyl[C](13)	AT2G28000.1 /
	1	QE_Plus_YangJing_TCP_Bo_2_33per_20171106.29037.29037.3.0.dta	3	2139.17	1	0.00261957	0.013952	6.52219	1	1
58	AALQYLESLK	1177.65	Acetyl[ProteinN-term](0)	AT5G45620.1 /
	1	QE_Plus_YangJing_TCP_Bo_1_33per_20171106.34862.34862.2.0.dta	2	1177.65	1	0.000224785	0.003555	3.01873	1	1
59	AALQYLESQK	1192.62	Acetyl[ProteinN-term](0)	AT4G19006.2 /
	1	QE_Plus_YangJing_TCP_Bo_1_33per_20171106.29762.29762.2.3.dta	2	1192.63	1	0.0287499	0.005924	4.96721	1	1
60	AALTSLDMPLQGVSLPPPLADK	2250.2	Oxidation[M](8)	AT1G51980.1 /
	1	QE_Plus_YangJing_TCP_Bo_1_33per_20171106.31238.31238.3.0.dta	3	2250.22	1	0.00748256	0.017286	7.68197	1	1
61	AALTSLDMPLQGVSLPPPLADKVEPSKLQITTLPNGLK	3953.2	null	AT1G51980.1 /
	1	QE_Plus_YangJing_TCP_Bo_2_33per_20171106.29654.29654.4.3.dta	4	3953.22	1	0.212529	0.021794	5.513	1	1
62	AAPIVDAEYLK	1231.66	Acetyl[ProteinN-term](0)	AT4G35000.1 /
	1	QE_Plus_YangJing_TCP_Bo_1_33per_20171106.28951.28951.2.0.dta	2	1231.66	1	0.0014607	0.006096	4.94943	1	1
63	AAPNPFGDAFQGPEMWTK	1963.9	null	AT1G12270.1 /
	1	QE_Plus_YangJing_TCP_Bo_3_33per_20171106.32087.32087.2.0.dta	2	1963.91	1	0.011739	0.005458	2.77916	1	1
64	AAPVAEAPKPAEEEEAPKPK	2059.07	null	AT1G57720.1 /
	1	QE_Plus_YangJing_TCP_Bo_1_33per_20171106.3147.3147.2.0.dta	2	2059.08	1	1.41088e-05	0.008164	3.9649	1	1
	2	QE_Plus_YangJing_TCP_Bo_1_33per_20171106.3286.3286.2.0.dta	2	2059.08	1	1.74859e-05	0.007736	3.75704	1	1
	3	QE_Plus_YangJing_TCP_Bo_1_33per_20171106.3427.3427.2.0.dta	2	2059.08	1	1.91939e-05	0.01012	4.91484	1	1
	4	QE_Plus_YangJing_TCP_Bo_1_33per_20171106.3134.3134.3.0.dta	3	2059.08	1	2.08403e-05	0.008134	3.95033	1	1
	5	QE_Plus_YangJing_TCP_Bo_1_33per_20171106.3271.3271.3.0.dta	3	2059.08	1	3.11302e-05	0.00732	3.555	1	1
	6	QE_Plus_YangJing_TCP_Bo_3_33per_20171106.7170.7170.2.0.dta	2	2059.07	1	3.56794e-05	0.000588	0.285566	1	1
	7	QE_Plus_YangJing_TCP_Bo_1_33per_20171106.3402.3402.3.0.dta	3	2059.08	1	3.76289e-05	0.008394	4.0766	1	1
	8	QE_Plus_YangJing_TCP_Bo_3_33per_20171106.7198.7198.3.0.dta	3	2059.08	1	9.88192e-05	0.009586	4.6555	1	1
	9	QE_Plus_YangJing_TCP_Bo_1_33per_20171106.3574.3574.3.0.dta	3	2059.08	1	0.000114257	0.008384	4.07174	1	1
	10	QE_Plus_YangJing_TCP_Bo_1_33per_20171106.2995.2995.3.0.dta	3	2059.08	1	0.000378098	0.005958	2.89354	1	1
	11	QE_Plus_YangJing_TCP_Bo_1_33per_20171106.2856.2856.4.0.dta	4	2059.08	1	0.000425981	0.006277	3.04846	1	1
	12	QE_Plus_YangJing_TCP_Bo_1_33per_20171106.3268.3268.4.0.dta	4	2059.08	1	0.000500246	0.009652	4.68755	1	1
	13	QE_Plus_YangJing_TCP_Bo_3_33per_20171106.7055.7055.4.0.dta	4	2059.09	1	0.000806395	0.014704	7.14109	1	1
	14	QE_Plus_YangJing_TCP_Bo_3_33per_20171106.7208.7208.4.0.dta	4	2059.08	1	0.000826685	0.011972	5.81427	1	1
	15	QE_Plus_YangJing_TCP_Bo_1_33per_20171106.3129.3129.4.1.dta	4	2059.08	1	0.000835253	0.010512	5.10522	1	1
	16	QE_Plus_YangJing_TCP_Bo_1_33per_20171106.2857.2857.3.0.dta	3	2059.07	1	0.000952479	0.004389	2.13154	1	1
	17	QE_Plus_YangJing_TCP_Bo_1_33per_20171106.3397.3397.4.0.dta	4	2059.08	1	0.000989807	0.010698	5.19555	1	1
	18	QE_Plus_YangJing_TCP_Bo_3_33per_20171106.7048.7048.3.0.dta	3	2059.08	1	0.00338345	0.01251	6.07556	1	1
	19	QE_Plus_YangJing_TCP_Bo_1_33per_20171106.2994.2994.4.0.dta	4	2059.08	1	0.00492247	0.007745	3.76141	1	1
	20	QE_Plus_YangJing_TCP_Bo_1_33per_20171106.2997.2997.2.0.dta	2	2059.08	1	0.00682293	0.004879	2.36952	1	1
	21	QE_Plus_YangJing_TCP_Bo_1_33per_20171106.2711.2711.3.0.dta	3	2059.08	1	0.115007	0.004501	2.18594	1	1
65	AAPVWYNMLK	1192.62	null	AT1G11910.2 /
	1	QE_Plus_YangJing_TCP_Bo_3_33per_20171106.30475.30475.2.1.dta	2	1192.63	1	0.0675033	0.007316	6.1344	1	1
	2	QE_Plus_YangJing_TCP_Bo_3_33per_20171106.30515.30515.2.1.dta	2	1192.63	1	0.344678	0.00752	6.30545	1	1
66	AAPYVLSYFSDSKDELK	1932.96	null	AT1G49410.1 /
	1	QE_Plus_YangJing_TCP_Bo_2_33per_20171106.26613.26613.3.0.dta	3	1932.97	1	0.00293207	0.009471	4.89974	1	1
67	AAQDIAAADMAPTHPIR	1748.87	null	AT5G10450.4 /
	1	QE_Plus_YangJing_TCP_Bo_3_33per_20171106.16319.16319.2.0.dta	2	1748.88	1	9.20083e-05	0.005469	3.12715	1	1
	2	QE_Plus_YangJing_TCP_Bo_3_33per_20171106.16309.16309.3.0.dta	3	1748.88	1	0.00364252	0.007807	4.46401	1	1
68	AAQDIANSELAPTHPIR	1803.93	null	AT4G09000.2 /
	1	QE_Plus_YangJing_TCP_Bo_1_33per_20171106.15327.15327.2.0.dta	2	1803.94	1	4.58555e-05	0.007039	3.90203	1	1
	2	QE_Plus_YangJing_TCP_Bo_3_33per_20171106.15847.15847.2.0.dta	2	1803.94	1	0.000180783	0.009455	5.24132	1	1
	3	QE_Plus_YangJing_TCP_Bo_1_33per_20171106.15421.15421.3.2.dta	3	1803.94	1	0.0580291	0.006015	3.33438	1	1
69	AASAEIDAEIQQQLTNEVK	2100.05	Acetyl[ProteinN-term](0)	AT2G37270.1 /
	1	QE_Plus_YangJing_TCP_Bo_1_33per_20171106.32849.32849.2.0.dta	2	2100.05	1	2.99246e-05	0.00846	4.02848	1	1
	2	QE_Plus_YangJing_TCP_Bo_1_33per_20171106.33045.33045.2.0.dta	2	2100.05	1	6.01211e-05	0.007418	3.53231	1	1
	3	QE_Plus_YangJing_TCP_Bo_3_33per_20171106.33660.33660.2.0.dta	2	2100.05	1	0.000253577	0.006087	2.89851	1	1
	4	QE_Plus_YangJing_TCP_Bo_1_33per_20171106.32866.32866.3.0.dta	3	2100.05	1	0.000419268	0.009244	4.40181	1	1
	5	QE_Plus_YangJing_TCP_Bo_3_33per_20171106.33663.33663.3.0.dta	3	2100.05	1	0.00650867	0.008037	3.82706	1	1
70	AASFNIIPSSTGAAK	1434.76	null	AT1G13440.1 /AT3G04120.1 /
	1	QE_Plus_YangJing_TCP_Bo_1_33per_20171106.21722.21722.2.0.dta	2	1434.76	1	0.00170366	0.005268	3.6717	1	1
	2	QE_Plus_YangJing_TCP_Bo_4_33per_20171106.20602.20602.2.0.dta	2	1434.77	1	0.00221667	0.009216	6.42338	1	1
	3	QE_Plus_YangJing_TCP_Bo_3_33per_20171106.22775.22775.2.0.dta	2	1434.77	1	0.00434511	0.008621	6.00868	1	1
	4	QE_Plus_YangJing_TCP_Bo_2_33per_20171106.20464.20464.2.0.dta	2	1434.77	1	0.00759644	0.00781	5.44342	1	1
	5	QE_Plus_YangJing_TCP_Bo_2_33per_20171106.20295.20295.2.0.dta	2	1434.77	1	0.0243128	0.008501	5.92504	1	1
	6	QE_Plus_YangJing_TCP_Bo_4_33per_20171106.20458.20458.2.0.dta	2	1434.77	1	0.262348	0.011307	7.88077	1	1
71	AASFNIIPSSTGAAKAVGK	1789.98	null	AT1G13440.1 /AT3G04120.1 /
	1	QE_Plus_YangJing_TCP_Bo_2_33per_20171106.19513.19513.3.0.dta	3	1789.98	1	0.0391341	0.001883	1.05197	1	1
	2	QE_Plus_YangJing_TCP_Bo_4_33per_20171106.19966.19966.3.0.dta	3	1789.99	1	0.0587493	0.007136	3.98664	1	1
72	AASSAVTANYVLKPPPFALDALEPHMSK	2967.53	Acetyl[ProteinN-term](0)	AT4G25100.1 /
	1	QE_Plus_YangJing_TCP_Bo_1_33per_20171106.32369.32369.3.0.dta	3	2967.54	1	3.60711e-06	0.009892	3.33341	1	1
	2	QE_Plus_YangJing_TCP_Bo_1_33per_20171106.32385.32385.4.0.dta	4	2967.54	1	4.84916e-06	0.012649	4.26247	1	1
	3	QE_Plus_YangJing_TCP_Bo_1_33per_20171106.31764.31764.3.0.dta	3	2983.54	1	0.00019022	0.012808	4.29291	1	1
	4	QE_Plus_YangJing_TCP_Bo_2_33per_20171106.29639.29639.4.0.dta	4	2967.55	1	0.000665331	0.022584	7.61037	1	1
	5	QE_Plus_YangJing_TCP_Bo_3_33per_20171106.33396.33396.3.0.dta	3	2967.55	1	0.00102805	0.017577	5.92311	1	1
	6	QE_Plus_YangJing_TCP_Bo_2_33per_20171106.29654.29654.3.0.dta	3	2967.56	1	0.00567756	0.034292	11.5557	1	1
73	AASTHGIALVAPDTSPR	1663.88	null	AT2G41530.1 /
	1	QE_Plus_YangJing_TCP_Bo_1_33per_20171106.15837.15837.3.2.dta	3	1663.88	1	0.194381	0.007401	4.44805	1	1
74	AASYEEERDIQK	1480.69	Acetyl[ProteinN-term](0)	AT3G18000.1 /
	1	QE_Plus_YangJing_TCP_Bo_1_33per_20171106.11051.11051.2.0.dta	2	1480.7	1	0.00013142	0.005547	3.74622	1	1
	2	QE_Plus_YangJing_TCP_Bo_1_33per_20171106.11207.11207.2.0.dta	2	1480.7	1	0.000158974	0.006367	4.30002	1	1
75	AATAVVWQPR	1140.62	Acetyl[ProteinN-term](0)	AT2G16950.1 /
	1	QE_Plus_YangJing_TCP_Bo_3_33per_20171106.26286.26286.2.0.dta	2	1140.62	1	0.00622517	0.005285	4.63346	1	1
76	AATDPVFPPGIVDVHGIQR	1989.06	null	AT5G10730.1 /
	1	QE_Plus_YangJing_TCP_Bo_2_33per_20171106.25004.25004.3.0.dta	3	1989.07	1	0.00255731	0.014542	7.31101	1	1
	2	QE_Plus_YangJing_TCP_Bo_2_33per_20171106.25184.25184.3.0.dta	3	1989.07	1	0.00286254	0.010666	5.36235	1	1
	3	QE_Plus_YangJing_TCP_Bo_2_33per_20171106.25034.25034.2.0.dta	2	1989.07	1	0.00717936	0.010585	5.32162	1	1
	4	QE_Plus_YangJing_TCP_Bo_2_33per_20171106.25514.25514.3.0.dta	3	1989.07	1	0.00934523	0.013788	6.93194	1	1
	5	QE_Plus_YangJing_TCP_Bo_2_33per_20171106.25357.25357.3.0.dta	3	1989.07	1	0.0173017	0.011169	5.61523	1	1
77	AATGFGVATLVEWVQNHSSS	2061	null	AT4G30920.1 /
	1	QE_Plus_YangJing_TCP_Bo_1_33per_20171106.35422.35422.2.0.dta	2	2061.01	1	1.00232e-05	0.008691	4.21688	1	1
	2	QE_Plus_YangJing_TCP_Bo_1_33per_20171106.35418.35418.3.0.dta	3	2061.02	1	0.0063206	0.013151	6.38087	1	1
78	AATSDTLTAPYNDIAAVEK	1950.97	null	AT3G48730.1 /
	1	QE_Plus_YangJing_TCP_Bo_1_33per_20171106.24893.24893.2.0.dta	2	1950.97	1	0.0665608	0.007884	4.04108	1	1
79	AATSEHTILQFVSPSSTASATTSVLTAR	2876.46	Acetyl[ProteinN-term](0)	AT2G39990.1 /
	1	QE_Plus_YangJing_TCP_Bo_1_33per_20171106.32026.32026.3.0.dta	3	2876.48	1	0.000210551	0.018695	6.4993	1	1
	2	QE_Plus_YangJing_TCP_Bo_3_33per_20171106.33018.33018.3.0.dta	3	2876.48	1	0.000321182	0.012775	4.44122	1	1
	3	QE_Plus_YangJing_TCP_Bo_1_33per_20171106.32093.32093.4.0.dta	4	2876.48	1	0.00181481	0.012975	4.51075	1	1
	4	QE_Plus_YangJing_TCP_Bo_1_33per_20171106.32503.32503.3.2.dta	3	2876.49	1	0.0154179	0.02264	7.87078	1	1
80	AATSLLYNQLK	1263.69	Acetyl[ProteinN-term](0)	AT1G79500.1 /
	1	QE_Plus_YangJing_TCP_Bo_3_33per_20171106.31126.31126.2.0.dta	2	1263.7	1	0.00227745	0.003967	3.13921	1	1
	2	QE_Plus_YangJing_TCP_Bo_3_33per_20171106.28402.28402.2.0.dta	2	1263.7	1	0.282863	0.003324	2.63038	1	1
81	AATTENLPQLK	1227.66	Acetyl[ProteinN-term](0)	AT3G03250.2 /
	1	QE_Plus_YangJing_TCP_Bo_1_33per_20171106.21140.21140.2.0.dta	2	1227.66	1	0.00152148	0.004004	3.2615	1	1
	2	QE_Plus_YangJing_TCP_Bo_1_33per_20171106.21326.21326.2.0.dta	2	1227.66	1	0.109461	0.005006	4.07768	1	1
82	AATTGLETLVDQIISVITNDGR	2329.22	Acetyl[ProteinN-term](0)	AT1G65700.3 /
	1	QE_Plus_YangJing_TCP_Bo_1_33per_20171106.35827.35827.2.0.dta	2	2329.23	1	4.90721e-06	0.000875	0.375662	1	1
83	AATVPATTR	929.505	Acetyl[ProteinN-term](0)	AT5G53045.1 /
	1	QE_Plus_YangJing_TCP_Bo_3_33per_20171106.8170.8170.2.0.dta	2	929.51	1	0.377384	0.005442	5.85473	1	1
84	AAVAAAENGLAPTHPVR	1644.88	null	AT1G22300.1 /
	1	QE_Plus_YangJing_TCP_Bo_1_33per_20171106.11323.11323.2.0.dta	2	1644.89	1	1.44833e-05	0.005862	3.56378	1	1
	2	QE_Plus_YangJing_TCP_Bo_3_33per_20171106.11835.11835.2.0.dta	2	1644.89	1	3.42428e-05	0.007393	4.49455	1	1
	3	QE_Plus_YangJing_TCP_Bo_3_33per_20171106.11803.11803.3.0.dta	3	1644.89	1	0.00158737	0.010274	6.24604	1	1
	4	QE_Plus_YangJing_TCP_Bo_1_33per_20171106.11282.11282.3.1.dta	3	1644.89	1	0.164517	0.009489	5.7688	1	1
85	AAVAAMGDLADVVGENTK	1731.86	null	AT3G08943.1 /AT3G08947.1 /
	1	QE_Plus_YangJing_TCP_Bo_1_33per_20171106.27904.27904.2.2.dta	2	1731.85	1	0.220341	-0.00977	-5.64134	1	1
86	AAVAAPMASK	958.503	Acetyl[ProteinN-term](0)	AT3G18190.1 /
	1	QE_Plus_YangJing_TCP_Bo_3_33per_20171106.14099.14099.2.0.dta	2	958.509	1	0.268093	0.005957	6.2149	1	1
87	AAVAAPMASKPR	1211.66	Acetyl[ProteinN-term](0)	AT3G18190.1 /
	1	QE_Plus_YangJing_TCP_Bo_4_33per_20171106.11689.11689.2.0.dta	2	1211.66	1	0.000492079	0.005551	4.58133	1	1
	2	QE_Plus_YangJing_TCP_Bo_1_33per_20171106.3551.3551.2.0.dta	2	1227.66	1	0.00143405	0.006043	4.92241	1	1
	3	QE_Plus_YangJing_TCP_Bo_1_33per_20171106.11517.11517.2.0.dta	2	1211.66	1	0.00170142	0.004409	3.63882	1	1
	4	QE_Plus_YangJing_TCP_Bo_3_33per_20171106.11598.11598.2.0.dta	2	1211.66	1	0.0024687	0.004844	3.99783	1	1
	5	QE_Plus_YangJing_TCP_Bo_3_33per_20171106.6407.6407.2.0.dta	2	1227.66	1	0.00283999	0.005223	4.25446	1	1
	6	QE_Plus_YangJing_TCP_Bo_3_33per_20171106.11776.11776.2.0.dta	2	1211.66	1	0.00309521	0.007906	6.52495	1	1
	7	QE_Plus_YangJing_TCP_Bo_1_33per_20171106.3413.3413.2.0.dta	2	1227.66	1	0.00394855	0.007675	6.25178	1	1
	8	QE_Plus_YangJing_TCP_Bo_1_33per_20171106.3690.3690.2.0.dta	2	1227.66	1	0.00455756	0.005688	4.63324	1	1
	9	QE_Plus_YangJing_TCP_Bo_4_33per_20171106.7239.7239.2.0.dta	2	1227.65	1	0.0186924	0.002462	2.00545	1	1
	10	QE_Plus_YangJing_TCP_Bo_3_33per_20171106.6373.6373.3.0.dta	3	1227.66	1	0.0278101	0.004964	4.04349	1	1
	11	QE_Plus_YangJing_TCP_Bo_3_33per_20171106.6457.6457.2.1.dta	2	1227.66	1	0.0347932	0.005621	4.57866	1	1
	12	QE_Plus_YangJing_TCP_Bo_3_33per_20171106.6309.6309.2.1.dta	2	1227.66	1	0.197976	0.004154	3.3837	1	1
88	AAVAQAALAYK	1076.61	null	AT5G13420.1 /
	1	QE_Plus_YangJing_TCP_Bo_1_33per_20171106.14104.14104.2.0.dta	2	1076.61	1	0.000782957	0.00441	4.09619	1	1
	2	QE_Plus_YangJing_TCP_Bo_1_33per_20171106.14084.14084.2.1.dta	2	1076.61	1	0.0440546	0.004644	4.31354	1	1
	3	QE_Plus_YangJing_TCP_Bo_1_33per_20171106.14077.14077.2.0.dta	2	1076.61	1	0.243505	0.004644	4.31354	1	1
89	AAVAWEAGKPLVIEEVEVAPPQK	2431.32	null	AT1G77120.1 /
	1	QE_Plus_YangJing_TCP_Bo_3_33per_20171106.29279.29279.2.0.dta	2	2431.33	1	0.000135572	0.011132	4.57858	1	1
	2	QE_Plus_YangJing_TCP_Bo_1_33per_20171106.28070.28070.2.0.dta	2	2431.33	1	0.000907336	0.009436	3.88102	1	1
	3	QE_Plus_YangJing_TCP_Bo_1_33per_20171106.28101.28101.4.0.dta	4	2431.34	1	0.00110235	0.012316	5.06555	1	1
	4	QE_Plus_YangJing_TCP_Bo_3_33per_20171106.29266.29266.3.0.dta	3	2431.33	1	0.0017966	0.008906	3.66303	1	1
	5	QE_Plus_YangJing_TCP_Bo_3_33per_20171106.29274.29274.4.0.dta	4	2431.33	1	0.00251556	0.01029	4.23226	1	1
	6	QE_Plus_YangJing_TCP_Bo_1_33per_20171106.28061.28061.3.0.dta	3	2431.33	1	0.0437964	0.00974	4.00605	1	1
90	AAVAWEAGKPLVIEEVEVAPPQKHEVR	2952.59	null	AT1G77120.1 /
	1	QE_Plus_YangJing_TCP_Bo_2_33per_20171106.23445.23445.3.0.dta	3	2952.6	1	0.00124463	0.010382	3.51623	1	1
	2	QE_Plus_YangJing_TCP_Bo_2_33per_20171106.23454.23454.4.1.dta	4	2952.61	1	0.00977891	0.015419	5.22219	1	1
	3	QE_Plus_YangJing_TCP_Bo_2_33per_20171106.23370.23370.5.1.dta	5	2952.6	1	0.292369	0.004864	1.64736	1	1
91	AAVDSNSQVGSIFQVLR	1790.94	null	AT2G21410.1 /AT4G39080.1 /
	1	QE_Plus_YangJing_TCP_Bo_2_33per_20171106.28274.28274.2.0.dta	2	1790.96	1	0.00163173	0.017454	9.74572	1	1
92	AAVEEGIIPGGGVALLYATK	1929.07	null	AT3G13860.1 /
	1	QE_Plus_YangJing_TCP_Bo_1_33per_20171106.30933.30933.2.0.dta	2	1929.07	1	7.58543e-05	0.005116	2.65206	1	1
	2	QE_Plus_YangJing_TCP_Bo_3_33per_20171106.31986.31986.2.0.dta	2	1929.08	1	0.000514485	0.010584	5.48658	1	1
	3	QE_Plus_YangJing_TCP_Bo_3_33per_20171106.31988.31988.3.0.dta	3	1929.08	1	0.00148858	0.014412	7.47096	1	1
	4	QE_Plus_YangJing_TCP_Bo_1_33per_20171106.30890.30890.2.0.dta	2	1929.08	1	0.166805	0.007195	3.72978	1	1
	5	QE_Plus_YangJing_TCP_Bo_1_33per_20171106.30969.30969.3.1.dta	3	1929.08	1	0.260458	0.008299	4.30208	1	1
93	AAVEEGILPGGGVALLYAAR	1927.06	null	AT3G23990.1 /
	1	QE_Plus_YangJing_TCP_Bo_1_33per_20171106.31622.31622.3.0.dta	3	1927.08	1	0.000455377	0.010929	5.67132	1	1
	2	QE_Plus_YangJing_TCP_Bo_3_33per_20171106.32358.32358.3.0.dta	3	1927.07	1	0.0161399	0.003302	1.71349	1	1
	3	QE_Plus_YangJing_TCP_Bo_3_33per_20171106.32385.32385.2.0.dta	2	1927.07	1	0.0558192	0.006457	3.35069	1	1
	4	QE_Plus_YangJing_TCP_Bo_1_33per_20171106.31621.31621.2.0.dta	2	1927.07	1	0.081598	0.008981	4.66046	1	1
94	AAVEEGIVPGGGVALLYASK	1901.04	null	AT2G33210.1 /
	1	QE_Plus_YangJing_TCP_Bo_3_33per_20171106.30622.30622.2.0.dta	2	1901.04	1	0.000129495	0.004234	2.22721	1	1
	2	QE_Plus_YangJing_TCP_Bo_3_33per_20171106.30629.30629.3.0.dta	3	1901.05	1	0.00153321	0.01012	5.32341	1	1
	3	QE_Plus_YangJing_TCP_Bo_1_33per_20171106.29502.29502.2.0.dta	2	1901.04	1	0.00678125	0.007045	3.70587	1	1
95	AAVEEGIVVGGGCTLLR	1700.9	Carbamidomethyl[C](13)	AT1G55490.1 /AT3G13470.1 /AT5G56500.1 /
	1	QE_Plus_YangJing_TCP_Bo_3_33per_20171106.27229.27229.2.1.dta	2	1700.91	1	0.0388658	0.011059	6.50185	1	1
96	AAVEEVDDVGR	1201.57	Acetyl[ProteinN-term](0)	AT1G09290.1 /
	1	QE_Plus_YangJing_TCP_Bo_1_33per_20171106.20137.20137.2.3.dta	2	1201.58	1	0.140175	0.006842	5.69422	1	1
97	AAVEGNLPVSGQYSPR	1644.83	null	AT1G64190.1 /
	1	QE_Plus_YangJing_TCP_Bo_3_33per_20171106.17731.17731.2.0.dta	2	1644.84	1	0.00192218	0.007122	4.32992	1	1
98	AAVGVDSR	816.421	Acetyl[ProteinN-term](0)	AT5G19990.1 /
	1	QE_Plus_YangJing_TCP_Bo_3_33per_20171106.7982.7982.2.1.dta	2	816.425	1	0.14831	0.003704	4.53688	1	1
	2	QE_Plus_YangJing_TCP_Bo_1_33per_20171106.7228.7228.2.1.dta	2	816.424	1	0.180964	0.003089	3.78359	1	1
99	AAVIGDTIGDPLK	1269.7	null	AT1G15690.1 /
	1	QE_Plus_YangJing_TCP_Bo_1_33per_20171106.22914.22914.2.0.dta	2	1269.71	1	0.00440535	0.00766	6.0329	1	1
	2	QE_Plus_YangJing_TCP_Bo_1_33per_20171106.22933.22933.2.1.dta	2	1269.71	1	0.143588	0.007586	5.97462	1	1
100	AAVIGDTIGDPLKDTSGPSLNILIK	2508.39	null	AT1G15690.1 /
	1	QE_Plus_YangJing_TCP_Bo_1_33per_20171106.30673.30673.3.0.dta	3	2508.4	1	1.75349e-05	0.006216	2.47808	1	1
	2	QE_Plus_YangJing_TCP_Bo_1_33per_20171106.30692.30692.2.0.dta	2	2508.4	1	6.27606e-05	0.00872	3.47633	1	1
	3	QE_Plus_YangJing_TCP_Bo_2_33per_20171106.28300.28300.3.0.dta	3	2508.42	1	0.0116437	0.030568	12.1863	1	1
101	AAVIRAEGESEAAQLISDATAK	2201.14	null	AT3G27280.1 /AT5G40770.1 /
	1	QE_Plus_YangJing_TCP_Bo_2_33per_20171106.25238.25238.3.0.dta	3	2201.15	1	0.00730336	0.013574	6.1668	1	1
102	AAVPTIK	699.44	null	AT1G79550.1 /
	1	QE_Plus_YangJing_TCP_Bo_1_33per_20171106.6209.6209.2.0.dta	2	699.443	1	0.196455	0.002984	4.26627	1	1
	2	QE_Plus_YangJing_TCP_Bo_2_33per_20171106.6837.6837.2.0.dta	2	699.441	1	0.265166	0.001454	2.07881	1	1
	3	QE_Plus_YangJing_TCP_Bo_2_33per_20171106.6968.6968.2.0.dta	2	699.444	1	0.299726	0.003829	5.47438	1	1
	4	QE_Plus_YangJing_TCP_Bo_2_33per_20171106.6710.6710.2.0.dta	2	699.444	1	0.358561	0.003918	5.60163	1	1
103	AAVQQQQAMQK	1272.64	Acetyl[ProteinN-term](0)	AT1G13690.1 /
	1	QE_Plus_YangJing_TCP_Bo_3_33per_20171106.7177.7177.2.0.dta	2	1272.64	1	0.135574	0.005421	4.25966	1	1
104	AAVTDDIAEGHGDVGPK	1651.79	null	AT4G00570.1 /
	1	QE_Plus_YangJing_TCP_Bo_3_33per_20171106.12212.12212.3.2.dta	3	1651.8	1	0.388691	0.00914	5.53338	1	1
105	AAVTGDTVGDPFKDTAGPSIHVLIK	2509.33	null	AT1G16780.1 /AT1G78920.1 /
	1	QE_Plus_YangJing_TCP_Bo_1_33per_20171106.26591.26591.4.1.dta	4	2509.34	1	4.10327e-05	0.007714	3.07413	1	1
106	AAVVLPRPVTFVTGNAK	1740.02	null	AT4G13720.2 /
	1	QE_Plus_YangJing_TCP_Bo_1_33per_20171106.24913.24913.2.1.dta	2	1740.02	1	0.189227	0.006056	3.48043	1	1
107	AAYPIEFIPNAK	1333.72	null	AT4G37870.1 /
	1	QE_Plus_YangJing_TCP_Bo_3_33per_20171106.28319.28319.2.0.dta	2	1333.72	1	0.00823878	0.004925	3.69269	1	1
108	AAYVAVMQR	1008.53	null	AT4G33090.1 /
	1	QE_Plus_YangJing_TCP_Bo_1_33per_20171106.13157.13157.2.0.dta	2	1008.53	1	0.0667001	0.004006	3.97212	1	1
109	ACDVTRPVIACSVTSNEASQLK	2349.15	Carbamidomethyl[C](11)	AT4G12600.2 /
	1	QE_Plus_YangJing_TCP_Bo_1_33per_20171106.17891.17891.3.3.dta	3	2349.18	1	0.00898993	0.031255	13.3048	1	1
110	ACGAVIVNRPDELQESDIGTGAGLFEVK	2945.47	Carbamidomethyl[C](2)	AT5G26360.1 /
	1	QE_Plus_YangJing_TCP_Bo_1_33per_20171106.28542.28542.3.0.dta	3	2945.48	1	0.00158605	0.015843	5.37877	1	1
111	ACGVTRPVIACSVTSNEASQLK	2348.17	Carbamidomethyl[C](2);Carbamidomethyl[C](11)	AT4G22380.1 /AT5G20160.2 /
	1	QE_Plus_YangJing_TCP_Bo_1_33per_20171106.17891.17891.3.1.dta	3	2348.19	1	0.000464493	0.024672	10.5069	1	1
112	ADADHMLGNVR	1198.56	null	AT4G01395.1 /
	1	QE_Plus_YangJing_TCP_Bo_3_33per_20171106.10304.10304.2.0.dta	2	1198.57	1	0.00309323	0.001814	1.51348	1	1
	2	QE_Plus_YangJing_TCP_Bo_3_33per_20171106.10280.10280.3.0.dta	3	1198.57	1	0.0420793	0.007381	6.15821	1	1
113	ADAETFAFQAEINQLLSLIINTFYSNK	3103.56	Acetyl[ProteinN-term](0)	AT5G52640.1 /AT5G56000.1 /AT5G56010.1 /AT5G56030.2 /
	1	QE_Plus_YangJing_TCP_Bo_1_33per_20171106.35791.35791.3.0.dta	3	3103.57	1	0.000440782	0.012507	4.02989	1	1
	2	QE_Plus_YangJing_TCP_Bo_3_33per_20171106.36386.36386.3.0.dta	3	3103.59	1	0.00134716	0.026787	8.63105	1	1
	3	QE_Plus_YangJing_TCP_Bo_2_33per_20171106.31731.31731.3.0.dta	3	3103.57	1	0.00424673	0.009647	3.10836	1	1
114	ADAETFAFQAEINQLLSLIINTFYSNKEIFLR	3761.94	Acetyl[ProteinN-term](0)	AT5G52640.1 /AT5G56000.1 /AT5G56010.1 /AT5G56030.2 /
	1	QE_Plus_YangJing_TCP_Bo_3_33per_20171106.36352.36352.3.0.dta	3	3761.97	1	8.82949e-05	0.028777	7.64951	1	1
115	ADATVTTVHSHTKDPEAIIR	2162.12	null	AT3G12290.1 /
	1	QE_Plus_YangJing_TCP_Bo_1_33per_20171106.11107.11107.3.0.dta	3	2162.13	1	3.55051e-05	0.005125	2.37036	1	1
	2	QE_Plus_YangJing_TCP_Bo_1_33per_20171106.11053.11053.4.0.dta	4	2162.13	1	0.0595512	0.009098	4.20791	1	1
116	ADAVNAQTPSLSEQYHLEK	2143.03	Acetyl[ProteinN-term](0)	AT1G22450.1 /
	1	QE_Plus_YangJing_TCP_Bo_1_33per_20171106.21428.21428.2.0.dta	2	2143.04	1	0.000156143	0.0061	2.84644	1	1
	2	QE_Plus_YangJing_TCP_Bo_1_33per_20171106.21465.21465.3.0.dta	3	2143.04	1	0.00316602	0.006894	3.21694	1	1
	3	QE_Plus_YangJing_TCP_Bo_2_33per_20171106.20174.20174.3.0.dta	3	2143.04	1	0.0137256	0.013271	6.19263	1	1
117	ADAVNAQTPSLSEQYHLEKEVK	2499.24	Acetyl[ProteinN-term](0)	AT1G22450.1 /
	1	QE_Plus_YangJing_TCP_Bo_2_33per_20171106.19246.19246.3.1.dta	3	2499.25	1	0.0830622	0.011529	4.61301	1	1
118	ADAVVLTYACDRPETLER	2079.02	Carbamidomethyl[C](10)	AT5G27540.1 /
	1	QE_Plus_YangJing_TCP_Bo_1_33per_20171106.21429.21429.3.0.dta	3	2079.02	1	6.45478e-05	0.005855	2.81623	1	1
	2	QE_Plus_YangJing_TCP_Bo_2_33per_20171106.19972.19972.3.0.dta	3	2079.03	1	0.042411	0.013538	6.51173	1	1
119	ADCFIEAHPEYDGR	1679.71	Carbamidomethyl[C](3)	AT4G20850.1 /
	1	QE_Plus_YangJing_TCP_Bo_2_33per_20171106.14398.14398.2.0.dta	2	1679.72	1	0.000639682	0.0089	5.29853	1	1
	2	QE_Plus_YangJing_TCP_Bo_2_33per_20171106.14404.14404.3.0.dta	3	1679.72	1	0.0188623	0.010994	6.54517	1	1
120	ADCLDDLSYAIMYEVTK	2006.91	Carbamidomethyl[C](3)	AT3G02090.2 /
	1	QE_Plus_YangJing_TCP_Bo_1_33per_20171106.35176.35176.2.0.dta	2	2006.91	1	9.0748e-06	0.005954	2.96675	1	1
	2	QE_Plus_YangJing_TCP_Bo_1_33per_20171106.35131.35131.3.1.dta	3	2006.91	1	0.207847	0.005462	2.7216	1	1
121	ADDATHFLEVIR	1386.7	null	AT3G08530.1 /
	1	QE_Plus_YangJing_TCP_Bo_3_33per_20171106.27087.27087.2.0.dta	2	1386.71	1	0.00101311	0.006378	4.5994	1	1
	2	QE_Plus_YangJing_TCP_Bo_3_33per_20171106.27064.27064.3.0.dta	3	1386.71	1	0.00590584	0.007593	5.47558	1	1
	3	QE_Plus_YangJing_TCP_Bo_3_33per_20171106.27128.27128.2.1.dta	2	1386.71	1	0.120009	0.006799	4.903	1	1
122	ADDDYDFLYK	1264.54	null	AT3G15060.1 /
	1	QE_Plus_YangJing_TCP_Bo_1_33per_20171106.23591.23591.2.2.dta	2	1264.54	1	0.0162525	0.004155	3.28579	1	1
123	ADDGGDTVTFMFESPTQDK	2060.88	null	AT1G07370.1 /
	1	QE_Plus_YangJing_TCP_Bo_1_33per_20171106.27987.27987.2.0.dta	2	2060.88	1	2.02588e-05	0.00672	3.26075	1	1
	2	QE_Plus_YangJing_TCP_Bo_1_33per_20171106.23502.23502.2.0.dta	2	2076.88	1	0.000242902	0.005633	2.71225	1	1
124	ADDGSDTVTFMFESPTQDK	2090.89	null	AT2G29570.1 /
	1	QE_Plus_YangJing_TCP_Bo_1_33per_20171106.28154.28154.2.1.dta	2	2090.89	1	0.0504455	0.007154	3.42152	1	1
125	ADDTTQFLEVIR	1407.71	null	AT3G11130.1 /
	1	QE_Plus_YangJing_TCP_Bo_1_33per_20171106.28332.28332.2.0.dta	2	1407.72	1	0.000257398	0.00722	5.12889	1	1
126	ADDVPLSWR	1058.53	null	AT4G14680.2 /AT5G43780.1 /
	1	QE_Plus_YangJing_TCP_Bo_3_33per_20171106.22350.22350.2.0.dta	2	1058.53	1	0.0484564	0.007176	6.77923	1	1
	2	QE_Plus_YangJing_TCP_Bo_3_33per_20171106.22370.22370.2.0.dta	2	1058.53	1	0.0496562	0.007007	6.61958	1	1
127	ADDVVPFK	890.462	null	AT5G20060.1 /
	1	QE_Plus_YangJing_TCP_Bo_1_33per_20171106.15719.15719.2.2.dta	2	890.466	1	0.0962208	0.004028	4.5235	1	1
	2	QE_Plus_YangJing_TCP_Bo_1_33per_20171106.15677.15677.2.1.dta	2	890.465	1	0.470142	0.003523	3.95637	1	1
128	ADEISNIIR	1030.55	null	ATCG00120.1 /
	1	QE_Plus_YangJing_TCP_Bo_3_33per_20171106.20437.20437.2.1.dta	2	1030.56	1	0.0364564	0.004727	4.58686	1	1
129	ADEIVPPATQLAAVSLENDGSTVQR	2623.32	Acetyl[ProteinN-term](0)	AT5G56680.1 /
	1	QE_Plus_YangJing_TCP_Bo_1_33per_20171106.32472.32472.3.2.dta	3	2623.33	1	0.00185345	0.013895	5.29672	1	1
	2	QE_Plus_YangJing_TCP_Bo_1_33per_20171106.32286.32286.3.2.dta	3	2623.34	1	0.280724	0.016107	6.13993	1	1
130	ADELIEFYK	1127.56	null	AT1G72550.1 /
	1	QE_Plus_YangJing_TCP_Bo_3_33per_20171106.26527.26527.2.0.dta	2	1127.57	1	0.0103911	0.003333	2.95594	1	1
131	ADELINVGQK	1086.58	null	AT4G11420.1 /
	1	QE_Plus_YangJing_TCP_Bo_1_33per_20171106.14061.14061.2.1.dta	2	1086.58	1	0.00367815	0.004851	4.46447	1	1
132	ADENTPNHVPDMASMGM	1848.72	Oxidation[M](12);Oxidation[M](15)	AT3G13860.1 /
	1	QE_Plus_YangJing_TCP_Bo_1_33per_20171106.10625.10625.2.0.dta	2	1848.72	1	0.0174921	0.004054	2.19287	1	1
	2	QE_Plus_YangJing_TCP_Bo_1_33per_20171106.11422.11422.2.0.dta	2	1848.73	1	0.0293501	0.006269	3.391	1	1
133	ADESESQVENNDAQPK	1760.76	null	AT3G52140.4 /
	1	QE_Plus_YangJing_TCP_Bo_3_33per_20171106.2757.2757.2.0.dta	2	1760.76	1	0.184705	0.004687	2.66192	1	1
134	ADEVVALLSK	1044.59	null	AT4G20830.1 /
	1	QE_Plus_YangJing_TCP_Bo_1_33per_20171106.23913.23913.2.0.dta	2	1044.6	1	0.000532109	0.005135	4.91579	1	1
135	ADFDATVGVHPTAAEEFVTMR	2264.07	null	AT3G54660.1 /
	1	QE_Plus_YangJing_TCP_Bo_1_33per_20171106.27816.27816.2.0.dta	2	2264.07	1	2.38095e-05	0.008092	3.5741	1	1
	2	QE_Plus_YangJing_TCP_Bo_1_33per_20171106.27841.27841.3.0.dta	3	2264.07	1	9.8236e-05	0.008109	3.58161	1	1
136	ADFGAVMDVLK	1165.59	null	AT4G29840.1 /
	1	QE_Plus_YangJing_TCP_Bo_3_33per_20171106.31073.31073.2.0.dta	2	1165.6	1	0.0610964	0.006089	5.22395	1	1
137	ADGEDIQPLVCDNGTGMVK	2060.93	Acetyl[ProteinN-term](0);Carbamidomethyl[C](11)	AT2G37620.1 /AT3G12110.1 /AT3G46520.1 /AT3G53750.1 /AT5G09810.1 /AT5G59370.1 /
	1	QE_Plus_YangJing_TCP_Bo_1_33per_20171106.26891.26891.2.0.dta	2	2060.93	1	0.000159425	0.007213	3.49988	1	1
	2	QE_Plus_YangJing_TCP_Bo_3_33per_20171106.28038.28038.2.0.dta	2	2060.94	1	0.000804512	0.00885	4.29419	1	1
	3	QE_Plus_YangJing_TCP_Bo_1_33per_20171106.26902.26902.3.0.dta	3	2060.93	1	0.00130529	0.008362	4.0574	1	1
	4	QE_Plus_YangJing_TCP_Bo_3_33per_20171106.28025.28025.3.0.dta	3	2060.94	1	0.00158256	0.009799	4.75466	1	1
	5	QE_Plus_YangJing_TCP_Bo_3_33per_20171106.24404.24404.2.0.dta	2	2076.92	1	0.0017061	0.002641	1.27159	1	1
	6	QE_Plus_YangJing_TCP_Bo_1_33per_20171106.23202.23202.2.0.dta	2	2076.93	1	0.0019124	0.008843	4.25774	1	1
	7	QE_Plus_YangJing_TCP_Bo_1_33per_20171106.23171.23171.3.0.dta	3	2076.93	1	0.00438998	0.009463	4.55626	1	1
	8	QE_Plus_YangJing_TCP_Bo_1_33per_20171106.26943.26943.3.1.dta	3	2060.93	1	0.131499	0.008515	4.13164	1	1
138	ADGHSFNNISLSGR	1516.71	Acetyl[ProteinN-term](0)	AT3G28730.1 /
	1	QE_Plus_YangJing_TCP_Bo_1_33per_20171106.19555.19555.2.0.dta	2	1516.72	1	0.000174054	0.007893	5.20401	1	1
139	ADGLGVSSCIER	1263.6	Carbamidomethyl[C](9)	AT5G46290.3 /
	1	QE_Plus_YangJing_TCP_Bo_3_33per_20171106.14782.14782.2.0.dta	2	1263.61	1	0.00393254	0.00675	5.34188	1	1
	2	QE_Plus_YangJing_TCP_Bo_3_33per_20171106.14912.14912.2.0.dta	2	1263.61	1	0.0641663	0.008185	6.47753	1	1
140	ADGLVTLTPNQDQEASSEVLPINFNGLAK	3041.54	null	AT3G52990.1 /
	1	QE_Plus_YangJing_TCP_Bo_1_33per_20171106.32114.32114.3.0.dta	3	3041.56	1	0.0127359	0.019049	6.26294	1	1
141	ADGNGAAIAEQVFQNTK	1733.85	null	AT5G28050.3 /
	1	QE_Plus_YangJing_TCP_Bo_1_33per_20171106.24943.24943.2.1.dta	2	1733.85	1	4.50677e-05	0.004696	2.70843	1	1
142	ADGQFTVVANMR	1308.64	null	AT1G58080.1 /
	1	QE_Plus_YangJing_TCP_Bo_3_33per_20171106.21109.21109.2.0.dta	2	1308.64	1	0.296585	0.00851	6.50295	1	1
143	ADGYILEGK	965.494	null	AT5G20290.1 /AT5G59240.1 /
	1	QE_Plus_YangJing_TCP_Bo_3_33per_20171106.12945.12945.2.0.dta	2	965.498	1	0.00286028	0.004402	4.55933	1	1
144	ADIASFSLLDSGDGNGDKDVIGVAGDLK	2749.35	null	AT3G02760.1 /
	1	QE_Plus_YangJing_TCP_Bo_1_33per_20171106.30506.30506.4.4.dta	4	2749.36	1	0.0821053	0.006924	2.51841	1	1
145	ADIEEVTSLYLDAK	1566.79	null	AT5G22330.1 /
	1	QE_Plus_YangJing_TCP_Bo_3_33per_20171106.30922.30922.2.1.dta	2	1566.79	1	0.00167519	0.003728	2.37939	1	1
146	ADIFVDYHR	1135.55	null	AT3G02260.1 /
	1	QE_Plus_YangJing_TCP_Bo_3_33per_20171106.17357.17357.2.1.dta	2	1135.56	1	0.00965985	0.002088	1.83875	1	1
147	ADILDPALMR	1114.59	null	AT1G09100.1 /AT3G05530.1 /
	1	QE_Plus_YangJing_TCP_Bo_3_33per_20171106.26915.26915.2.0.dta	2	1114.6	1	0.0498444	0.004837	4.3397	1	1
148	ADIVVDVLVK	1070.65	null	AT2G44060.1 /
	1	QE_Plus_YangJing_TCP_Bo_1_33per_20171106.27101.27101.2.0.dta	2	1070.65	1	0.00169241	0.00542	5.06237	1	1
	2	QE_Plus_YangJing_TCP_Bo_1_33per_20171106.26903.26903.2.0.dta	2	1070.65	1	0.00177443	0.004595	4.2918	1	1
	3	QE_Plus_YangJing_TCP_Bo_3_33per_20171106.28379.28379.2.0.dta	2	1070.65	1	0.00292046	0.005123	4.78496	1	1
	4	QE_Plus_YangJing_TCP_Bo_1_33per_20171106.27322.27322.2.2.dta	2	1070.65	1	0.0174692	0.005259	4.91199	1	1
	5	QE_Plus_YangJing_TCP_Bo_3_33per_20171106.28567.28567.2.0.dta	2	1070.65	1	0.0252577	0.00586	5.47333	1	1
	6	QE_Plus_YangJing_TCP_Bo_1_33per_20171106.27842.27842.2.1.dta	2	1070.65	1	0.0882848	0.005476	5.11467	1	1
	7	QE_Plus_YangJing_TCP_Bo_3_33per_20171106.28328.28328.2.0.dta	2	1070.65	1	0.213078	0.003945	3.68469	1	1
149	ADKPSTLYWAETQDGGDAK	2052.95	null	AT2G47390.1 /
	1	QE_Plus_YangJing_TCP_Bo_1_33per_20171106.17505.17505.2.0.dta	2	2052.96	1	7.84689e-05	0.00753	3.66789	1	1
	2	QE_Plus_YangJing_TCP_Bo_1_33per_20171106.17499.17499.3.0.dta	3	2052.96	1	0.0135536	0.006886	3.3542	1	1
150	ADLIAYLK	906.529	null	AT1G22840.1 /AT4G10040.1 /
	1	QE_Plus_YangJing_TCP_Bo_1_33per_20171106.26291.26291.2.0.dta	2	906.534	1	0.00445475	0.004477	4.93862	1	1
	2	QE_Plus_YangJing_TCP_Bo_3_33per_20171106.27714.27714.2.0.dta	2	906.534	1	0.00586162	0.004102	4.52495	1	1
	3	QE_Plus_YangJing_TCP_Bo_2_33per_20171106.24881.24881.2.0.dta	2	906.532	1	0.00655298	0.002943	3.24645	1	1
151	ADLIAYLKESTAPK	1519.84	null	AT1G22840.1 /
	1	QE_Plus_YangJing_TCP_Bo_2_33per_20171106.25484.25484.3.0.dta	3	1519.85	1	0.00183691	0.011554	7.60213	1	1
	2	QE_Plus_YangJing_TCP_Bo_2_33per_20171106.25506.25506.2.0.dta	2	1519.85	1	0.101422	0.010317	6.78823	1	1
152	ADLLDSAIK	945.525	null	AT1G22860.1 /
	1	QE_Plus_YangJing_TCP_Bo_3_33per_20171106.21362.21362.2.0.dta	2	945.536	1	0.0920874	0.010883	11.51	1	1
153	ADLLEQGSFDSAIDGCHGVFHTASPFFNDAK	3353.52	Carbamidomethyl[C](16)	AT5G19440.1 /
	1	QE_Plus_YangJing_TCP_Bo_1_33per_20171106.30198.30198.3.0.dta	3	3353.53	1	0.000969781	0.016528	4.92856	1	1
	2	QE_Plus_YangJing_TCP_Bo_1_33per_20171106.30162.30162.4.0.dta	4	3353.56	1	0.00148628	0.0396	11.8085	1	1
154	ADLLEQGSFDSAIDGCHGVFHTASPFFNDAKDPQAELIDPAVK	4630.18	Carbamidomethyl[C](16)	AT5G19440.1 /
	1	QE_Plus_YangJing_TCP_Bo_1_33per_20171106.30709.30709.4.0.dta	4	4630.2	1	0.000640757	0.020242	4.37175	1	1
	2	QE_Plus_YangJing_TCP_Bo_1_33per_20171106.30685.30685.5.0.dta	5	4630.21	1	0.00585865	0.0228	4.92421	1	1
155	ADLLPPLTAAQVDAK	1564.86	Acetyl[ProteinN-term](0)	AT3G20000.1 /
	1	QE_Plus_YangJing_TCP_Bo_1_33per_20171106.32386.32386.2.0.dta	2	1564.86	1	0.0014744	0.005472	3.4968	1	1
156	ADLLSILSK	959.577	null	AT4G04320.1 /
	1	QE_Plus_YangJing_TCP_Bo_3_33per_20171106.31351.31351.2.3.dta	2	959.579	1	0.212356	0.002317	2.4146	1	1
157	ADLNVPLDDNQTITDDTR	2015.95	null	AT3G12780.1 /
	1	QE_Plus_YangJing_TCP_Bo_1_33per_20171106.22253.22253.2.0.dta	2	2015.96	1	0.000346161	0.006655	3.30117	1	1
158	ADLPGEIPTPSDNNTK	1668.81	null	AT5G11110.1 /
	1	QE_Plus_YangJing_TCP_Bo_1_33per_20171106.17519.17519.2.0.dta	2	1668.82	1	0.00132264	0.008465	5.07249	1	1
159	ADLSSVDEFLNQCK	1667.76	Acetyl[ProteinN-term](0);Carbamidomethyl[C](13)	AT5G49810.1 /
	1	QE_Plus_YangJing_TCP_Bo_1_33per_20171106.32661.32661.2.0.dta	2	1667.76	1	0.000186543	0.0068	4.07733	1	1
160	ADLVDGDYLFTPAGDVHR	1960.94	null	AT3G04880.1 /
	1	QE_Plus_YangJing_TCP_Bo_1_33per_20171106.27067.27067.3.0.dta	3	1960.95	1	0.000662366	0.005365	2.73593	1	1
161	ADLVNNLGTIAR	1256.7	null	AT5G52640.1 /AT5G56000.1 /AT5G56010.1 /AT5G56030.2 /
	1	QE_Plus_YangJing_TCP_Bo_3_33per_20171106.23481.23481.2.0.dta	2	1256.7	1	0.00264839	0.006213	4.94392	1	1
	2	QE_Plus_YangJing_TCP_Bo_3_33per_20171106.23443.23443.2.1.dta	2	1256.7	1	0.0543828	0.006365	5.06487	1	1
	3	QE_Plus_YangJing_TCP_Bo_3_33per_20171106.14967.14967.3.1.dta	3	1256.71	1	0.317162	0.009947	7.9152	1	1
162	ADMDALAMQEMVEWEHK	2033.88	null	AT1G51760.1 /
	1	QE_Plus_YangJing_TCP_Bo_1_33per_20171106.30271.30271.3.1.dta	3	2033.89	1	0.0879345	0.012937	6.36076	1	1
163	ADNLPGLYK	990.525	null	AT1G67120.2 /
	1	QE_Plus_YangJing_TCP_Bo_3_33per_20171106.17119.17119.2.0.dta	2	990.529	1	0.0117747	0.003205	3.23566	1	1
164	ADQLTDDQISEFK	1551.72	Acetyl[ProteinN-term](0)	AT2G27030.3 /AT2G41110.2 /AT3G43810.2 /AT3G56800.1 /AT5G21274.1 /
	1	QE_Plus_YangJing_TCP_Bo_1_33per_20171106.26788.26788.2.0.dta	2	1551.72	1	0.00651165	0.006032	3.88731	1	1
	2	QE_Plus_YangJing_TCP_Bo_3_33per_20171106.27862.27862.2.0.dta	2	1551.73	1	0.213452	0.007926	5.10789	1	1
165	ADQLTDEQISEFK	1565.73	Acetyl[ProteinN-term](0)	AT1G66410.2 /AT5G37780.3 /
	1	QE_Plus_YangJing_TCP_Bo_1_33per_20171106.26815.26815.2.0.dta	2	1565.74	1	0.00398411	0.005832	3.72477	1	1
166	ADRDESSPYAAMLAAQDVAQR	2265.06	null	AT2G36160.1 /AT3G11510.1 /AT3G52580.1 /
	1	QE_Plus_YangJing_TCP_Bo_3_33per_20171106.25922.25922.2.0.dta	2	2265.07	1	0.000186635	0.009327	4.11778	1	1
	2	QE_Plus_YangJing_TCP_Bo_1_33per_20171106.24357.24357.2.0.dta	2	2265.07	1	0.000269646	0.010035	4.43035	1	1
	3	QE_Plus_YangJing_TCP_Bo_1_33per_20171106.17830.17830.3.0.dta	3	2281.06	1	0.000602548	0.009531	4.17834	1	1
	4	QE_Plus_YangJing_TCP_Bo_1_33per_20171106.24368.24368.4.0.dta	4	2265.07	1	0.00101944	0.011429	5.04579	1	1
	5	QE_Plus_YangJing_TCP_Bo_1_33per_20171106.24340.24340.3.0.dta	3	2265.07	1	0.00113018	0.010221	4.51247	1	1
	6	QE_Plus_YangJing_TCP_Bo_2_33per_20171106.23417.23417.3.0.dta	3	2265.07	1	0.00140755	0.009831	4.34029	1	1
	7	QE_Plus_YangJing_TCP_Bo_3_33per_20171106.18593.18593.3.0.dta	3	2281.06	1	0.00194797	0.006783	2.97363	1	1
	8	QE_Plus_YangJing_TCP_Bo_2_33per_20171106.23375.23375.2.0.dta	2	2265.07	1	0.00211357	0.010677	4.71379	1	1
	9	QE_Plus_YangJing_TCP_Bo_1_33per_20171106.17672.17672.2.0.dta	2	2281.06	1	0.00386685	0.006698	2.93636	1	1
	10	QE_Plus_YangJing_TCP_Bo_2_33per_20171106.16491.16491.3.0.dta	3	2281.06	1	0.00543228	0.009472	4.15247	1	1
	11	QE_Plus_YangJing_TCP_Bo_1_33per_20171106.17851.17851.2.0.dta	2	2281.06	1	0.00558517	0.01075	4.71274	1	1
	12	QE_Plus_YangJing_TCP_Bo_2_33per_20171106.16642.16642.3.0.dta	3	2281.06	1	0.00608037	0.006727	2.94908	1	1
	13	QE_Plus_YangJing_TCP_Bo_3_33per_20171106.18780.18780.2.0.dta	2	2281.07	1	0.00613342	0.014738	6.46106	1	1
	14	QE_Plus_YangJing_TCP_Bo_3_33per_20171106.25834.25834.3.0.dta	3	2265.07	1	0.00651436	0.011518	5.08508	1	1
	15	QE_Plus_YangJing_TCP_Bo_3_33per_20171106.18787.18787.3.0.dta	3	2281.06	1	0.00902215	0.013149	5.76445	1	1
	16	QE_Plus_YangJing_TCP_Bo_2_33per_20171106.23240.23240.3.0.dta	3	2265.07	1	0.0109217	0.008936	3.94516	1	1
	17	QE_Plus_YangJing_TCP_Bo_1_33per_20171106.17651.17651.3.0.dta	3	2281.06	1	0.0114677	0.006581	2.88507	1	1
	18	QE_Plus_YangJing_TCP_Bo_3_33per_20171106.26031.26031.3.0.dta	3	2265.06	1	0.0198306	0.006994	3.08778	1	1
	19	QE_Plus_YangJing_TCP_Bo_1_33per_20171106.17808.17808.4.0.dta	4	2281.06	1	0.096591	0.010986	4.8162	1	1
	20	QE_Plus_YangJing_TCP_Bo_3_33per_20171106.18855.18855.3.0.dta	3	2281.06	1	0.280647	0.013163	5.77058	1	1
167	ADSDEVTAPPAAAIAGSQPVGVNIAELVLVR	3030.61	null	AT5G07350.2 /
	1	QE_Plus_YangJing_TCP_Bo_1_33per_20171106.34944.34944.3.0.dta	3	3030.63	1	1.24522e-05	0.014978	4.94224	1	1
	2	QE_Plus_YangJing_TCP_Bo_1_33per_20171106.35012.35012.4.1.dta	4	3030.63	1	0.00476126	0.022414	7.39587	1	1
	3	QE_Plus_YangJing_TCP_Bo_1_33per_20171106.34946.34946.4.0.dta	4	3030.63	1	0.00846428	0.022875	7.54798	1	1
168	ADTLDPALLRPGR	1394.77	null	AT5G58290.1 /
	1	QE_Plus_YangJing_TCP_Bo_3_33per_20171106.20757.20757.3.1.dta	3	1394.78	1	0.0375698	0.008276	5.93357	1	1
	2	QE_Plus_YangJing_TCP_Bo_2_33per_20171106.18187.18187.3.0.dta	3	1394.78	1	0.102232	0.009687	6.94521	1	1
	3	QE_Plus_YangJing_TCP_Bo_3_33per_20171106.20614.20614.2.0.dta	2	1394.78	1	0.106989	0.006054	4.34049	1	1
169	ADVAEVCIQALLFEEAK	1905.96	Carbamidomethyl[C](7)	AT5G02240.1 /
	1	QE_Plus_YangJing_TCP_Bo_1_33per_20171106.33075.33075.3.0.dta	3	1905.97	1	0.0027488	0.007119	3.73512	1	1
	2	QE_Plus_YangJing_TCP_Bo_2_33per_20171106.30113.30113.2.0.dta	2	1905.98	1	0.00317388	0.014785	7.75723	1	1
	3	QE_Plus_YangJing_TCP_Bo_1_33per_20171106.33128.33128.3.2.dta	3	1905.97	1	0.336321	0.007344	3.85317	1	1
170	ADVDVQPYAFTTK	1454.72	null	AT1G50920.1 /
	1	QE_Plus_YangJing_TCP_Bo_2_33per_20171106.19434.19434.2.0.dta	2	1454.72	1	0.0062708	0.005767	3.96435	1	1
	2	QE_Plus_YangJing_TCP_Bo_3_33per_20171106.21874.21874.2.1.dta	2	1454.72	1	0.0159594	0.00647	4.4476	1	1
	3	QE_Plus_YangJing_TCP_Bo_3_33per_20171106.21863.21863.2.0.dta	2	1454.72	1	0.0319021	0.006682	4.59334	1	1
171	ADVEDFLASGSK	1238.59	null	AT3G13930.1 /
	1	QE_Plus_YangJing_TCP_Bo_3_33per_20171106.24019.24019.2.0.dta	2	1238.6	1	0.000246685	0.006243	5.04041	1	1
172	ADVENFFK	969.468	null	AT1G48920.1 /
	1	QE_Plus_YangJing_TCP_Bo_3_33per_20171106.23622.23622.2.0.dta	2	969.472	1	0.0044144	0.004466	4.60665	1	1
173	ADVEPEVAAAGVPK	1394.72	Acetyl[ProteinN-term](0)	AT1G04270.1 /AT5G09510.1 /
	1	QE_Plus_YangJing_TCP_Bo_1_33per_20171106.22608.22608.2.0.dta	2	1394.72	1	0.000140478	0.005725	4.10478	1	1
	2	QE_Plus_YangJing_TCP_Bo_1_33per_20171106.22795.22795.2.0.dta	2	1394.72	1	0.0004126	0.004897	3.51111	1	1
	3	QE_Plus_YangJing_TCP_Bo_3_33per_20171106.23853.23853.2.0.dta	2	1394.72	1	0.000760184	0.004801	3.44228	1	1
174	ADVEPEVAAAGVPKK	1522.81	Acetyl[ProteinN-term](0)	AT1G04270.1 /AT5G09510.1 /
	1	QE_Plus_YangJing_TCP_Bo_3_33per_20171106.18855.18855.2.1.dta	2	1522.82	1	0.000446998	0.007642	5.01835	1	1
175	ADVGAAAGDDMGAIHFASQK	1947.89	Oxidation[M](11)	AT4G19150.1 /
	1	QE_Plus_YangJing_TCP_Bo_1_33per_20171106.14853.14853.3.0.dta	3	1947.89	1	6.56177e-05	0.004166	2.13873	1	1
176	ADVIAAANTAADVALR	1541.83	null	AT3G51800.2 /
	1	QE_Plus_YangJing_TCP_Bo_3_33per_20171106.28228.28228.2.0.dta	2	1541.83	1	0.000189677	0.005199	3.37197	1	1
	2	QE_Plus_YangJing_TCP_Bo_1_33per_20171106.27005.27005.2.2.dta	2	1541.83	1	0.000653333	0.005589	3.62492	1	1
	3	QE_Plus_YangJing_TCP_Bo_1_33per_20171106.27066.27066.2.3.dta	2	1541.83	1	0.0120136	0.005438	3.52698	1	1
177	ADVLISEPMGTLLVNER	1856.98	null	AT5G49020.1 /
	1	QE_Plus_YangJing_TCP_Bo_3_33per_20171106.31578.31578.2.3.dta	2	1856.99	1	0.150764	0.011858	6.38564	1	1
	2	QE_Plus_YangJing_TCP_Bo_3_33per_20171106.31572.31572.3.3.dta	3	1856.99	1	0.237331	0.010386	5.59296	1	1
178	ADVSTIALGIAASTASIILGAGTK	2201.24	null	AT5G45390.1 /
	1	QE_Plus_YangJing_TCP_Bo_3_33per_20171106.36250.36250.2.0.dta	2	2201.26	1	5.12712e-05	0.024255	11.0188	1	1
179	ADVVSQDEKESGLR	1532.76	null	AT5G66120.2 /
	1	QE_Plus_YangJing_TCP_Bo_3_33per_20171106.8353.8353.2.0.dta	2	1532.76	1	0.0187939	0.004742	3.09378	1	1
	2	QE_Plus_YangJing_TCP_Bo_3_33per_20171106.8379.8379.3.1.dta	3	1532.76	1	0.129964	0.006354	4.14548	1	1
180	ADWWTNVAHYNR	1532.7	null	AT1G80070.1 /AT4G38780.1 /
	1	QE_Plus_YangJing_TCP_Bo_3_33per_20171106.25444.25444.2.0.dta	2	1532.7	1	0.0138053	0.00167	1.08958	1	1
	2	QE_Plus_YangJing_TCP_Bo_3_33per_20171106.25500.25500.3.1.dta	3	1532.71	1	0.414965	0.003516	2.29399	1	1
181	ADYDETGPSVVHR	1445.67	null	AT3G60830.1 /
	1	QE_Plus_YangJing_TCP_Bo_3_33per_20171106.8431.8431.3.0.dta	3	1445.67	1	0.0143119	0.005757	3.98225	1	1
	2	QE_Plus_YangJing_TCP_Bo_3_33per_20171106.8536.8536.3.1.dta	3	1445.67	1	0.469351	0.006672	4.61518	1	1
182	ADYDSGIIPLAVLYR	1665.88	null	AT1G33410.2 /
	1	QE_Plus_YangJing_TCP_Bo_3_33per_20171106.34068.34068.2.2.dta	2	1665.89	1	0.348606	0.003785	2.27207	1	1
183	ADYFLVGK	912.483	null	AT3G29320.1 /
	1	QE_Plus_YangJing_TCP_Bo_3_33per_20171106.21943.21943.2.1.dta	2	912.486	1	0.0302125	0.003344	3.66473	1	1
184	ADYHFVYK	1084.51	Acetyl[ProteinN-term](0)	AT5G14240.1 /
	1	QE_Plus_YangJing_TCP_Bo_3_33per_20171106.20714.20714.2.0.dta	2	1084.52	1	0.031896	0.006626	6.10967	1	1
	2	QE_Plus_YangJing_TCP_Bo_3_33per_20171106.20758.20758.2.1.dta	2	1084.52	1	0.450521	0.006962	6.41949	1	1
185	AEACGVR	804.367	Acetyl[ProteinN-term](0);Carbamidomethyl[C](4)	AT1G60710.1 /AT1G60730.3 /
	1	QE_Plus_YangJing_TCP_Bo_1_33per_20171106.2307.2307.2.0.dta	2	804.369	1	0.422695	0.002586	3.21495	1	1
186	AEACGVRR	960.468	Acetyl[ProteinN-term](0);Carbamidomethyl[C](4)	AT1G60710.1 /AT1G60730.3 /
	1	QE_Plus_YangJing_TCP_Bo_4_33per_20171106.1993.1993.2.0.dta	2	960.47	1	0.109039	0.002446	2.54668	1	1
187	AEADEEVLQILELYR	1790.92	null	AT3G62120.1 /
	1	QE_Plus_YangJing_TCP_Bo_1_33per_20171106.34743.34743.2.0.dta	2	1790.93	1	1.73101e-05	0.009791	5.46703	1	1
	2	QE_Plus_YangJing_TCP_Bo_1_33per_20171106.34849.34849.2.1.dta	2	1790.93	1	0.0195518	0.009502	5.30566	1	1
	3	QE_Plus_YangJing_TCP_Bo_1_33per_20171106.34745.34745.3.0.dta	3	1790.93	1	0.025183	0.011293	6.30571	1	1
	4	QE_Plus_YangJing_TCP_Bo_1_33per_20171106.34821.34821.3.0.dta	3	1790.93	1	0.264726	0.01117	6.23703	1	1
188	AEALKQLR	928.557	null	AT1G49410.1 /
	1	QE_Plus_YangJing_TCP_Bo_2_33per_20171106.1743.1743.2.0.dta	2	928.56	1	0.382263	0.002702	2.90989	1	1
189	AEATDVANAVLDGTDCVMLSGESAAGAYPEIAVK	3395.6	Carbamidomethyl[C](16)	AT5G08570.1 /AT5G63680.1 /
	1	QE_Plus_YangJing_TCP_Bo_1_33per_20171106.33859.33859.3.0.dta	3	3395.61	1	0.000890586	0.010375	3.05543	1	1
190	AEATDVANAVLDGTDCVMLSGETAAGAYPELAVR	3437.62	Carbamidomethyl[C](16)	AT4G26390.1 /AT5G56350.1 /
	1	QE_Plus_YangJing_TCP_Bo_1_33per_20171106.34478.34478.4.0.dta	4	3437.63	1	0.00016964	0.014048	4.08655	1	1
191	AEAVEGAATSDDDLK	1491.68	null	AT1G75950.1 /
	1	QE_Plus_YangJing_TCP_Bo_3_33per_20171106.9265.9265.2.0.dta	2	1491.69	1	0.00109183	0.007757	5.20017	1	1
	2	QE_Plus_YangJing_TCP_Bo_3_33per_20171106.9246.9246.3.0.dta	3	1491.69	1	0.0784808	0.009129	6.11994	1	1
192	AEAVEGAATSDDDLKAWDADFMK	2456.09	null	AT1G75950.1 /
	1	QE_Plus_YangJing_TCP_Bo_3_33per_20171106.29476.29476.3.0.dta	3	2456.1	1	0.218549	0.008382	3.41274	1	1
193	AEDDVNFYQTVNPDVAK	1924.89	null	AT5G60640.1 /
	1	QE_Plus_YangJing_TCP_Bo_1_33per_20171106.22720.22720.2.0.dta	2	1924.9	1	5.83105e-05	0.007304	3.7945	1	1
	2	QE_Plus_YangJing_TCP_Bo_2_33per_20171106.21457.21457.2.0.dta	2	1924.9	1	0.000365949	0.011251	5.845	1	1
194	AEDESTGYVLPNK	1422.67	null	AT5G35910.1 /
	1	QE_Plus_YangJing_TCP_Bo_1_33per_20171106.12473.12473.2.0.dta	2	1422.68	1	0.014821	0.004861	3.4168	1	1
195	AEDGEVWTFTVR	1409.67	null	AT3G22960.1 /
	1	QE_Plus_YangJing_TCP_Bo_3_33per_20171106.28465.28465.2.0.dta	2	1409.67	1	0.00107773	0.005382	3.81792	1	1
196	AEDILELLQSPPFR	1627.87	null	AT2G26590.1 /
	1	QE_Plus_YangJing_TCP_Bo_1_33per_20171106.35018.35018.3.0.dta	3	1627.88	1	0.335261	0.012316	7.56572	1	1
197	AEDSKPVAIPATS	1285.66	null	AT5G05780.1 /
	1	QE_Plus_YangJing_TCP_Bo_3_33per_20171106.10959.10959.2.0.dta	2	1285.67	1	0.00416809	0.006115	4.7563	1	1
	2	QE_Plus_YangJing_TCP_Bo_1_33per_20171106.9782.9782.2.0.dta	2	1285.66	1	0.0314939	0.000525	0.40835	1	1
	3	QE_Plus_YangJing_TCP_Bo_1_33per_20171106.10757.10757.2.0.dta	2	1285.67	1	0.0376495	0.003215	2.50066	1	1
	4	QE_Plus_YangJing_TCP_Bo_1_33per_20171106.10894.10894.2.0.dta	2	1285.66	1	0.0957314	0.000981	0.76303	1	1
198	AEDVSVAEAIHEIVASG	1696.84	null	AT4G34450.1 /
	1	QE_Plus_YangJing_TCP_Bo_1_33per_20171106.33678.33678.2.0.dta	2	1696.84	1	9.08663e-05	0.004127	2.43217	1	1
	2	QE_Plus_YangJing_TCP_Bo_3_33per_20171106.34511.34511.2.1.dta	2	1696.85	1	0.0024148	0.008995	5.30103	1	1
	3	QE_Plus_YangJing_TCP_Bo_1_33per_20171106.33663.33663.3.0.dta	3	1696.84	1	0.00613696	0.004968	2.9278	1	1
199	AEDVVSSMLAK	1149.58	null	AT4G17720.1 /AT5G16840.2 /
	1	QE_Plus_YangJing_TCP_Bo_1_33per_20171106.21540.21540.2.1.dta	2	1149.59	1	0.00154649	0.006334	5.50983	1	1
	2	QE_Plus_YangJing_TCP_Bo_3_33per_20171106.22503.22503.2.1.dta	2	1149.59	1	0.00278255	0.006291	5.47242	1	1
	3	QE_Plus_YangJing_TCP_Bo_3_33per_20171106.22438.22438.2.1.dta	2	1149.59	1	0.0315455	0.005695	4.95397	1	1
200	AEEAFFNQVIALSEAGLLLLANAK	2532.37	null	AT3G13300.1 /
	1	QE_Plus_YangJing_TCP_Bo_3_33per_20171106.36208.36208.2.0.dta	2	2532.39	1	0.00266463	0.021568	8.51692	1	1
201	AEEDGVACVEFIAGK	1594.74	Carbamidomethyl[C](8)	AT1G48030.1 /AT3G17240.1 /
	1	QE_Plus_YangJing_TCP_Bo_1_33per_20171106.23846.23846.2.1.dta	2	1594.75	1	0.0071907	0.005283	3.31276	1	1
202	AEEDLRDNYSPGWK	1679.77	null	AT3G62120.1 /
	1	QE_Plus_YangJing_TCP_Bo_3_33per_20171106.16025.16025.3.0.dta	3	1679.78	1	0.0114447	0.010193	6.06811	1	1
203	AEEGFFNGLVSSVIR	1624.83	null	AT1G50200.2 /
	1	QE_Plus_YangJing_TCP_Bo_1_33per_20171106.33263.33263.2.0.dta	2	1624.84	1	0.000225361	0.006401	3.93948	1	1
	2	QE_Plus_YangJing_TCP_Bo_1_33per_20171106.33275.33275.3.0.dta	3	1624.84	1	0.0360922	0.007973	4.90697	1	1
204	AEEGHSLGLIDAVVPPAELVTTAR	2445.3	null	AT3G06860.1 /
	1	QE_Plus_YangJing_TCP_Bo_1_33per_20171106.30622.30622.3.0.dta	3	2445.31	1	0.000976665	0.008995	3.67849	1	1
205	AEEIFEK	865.43	null	AT4G13940.1 /
	1	QE_Plus_YangJing_TCP_Bo_1_33per_20171106.8447.8447.2.0.dta	2	865.433	1	0.174789	0.003148	3.6375	1	1
206	AEEILAK	773.44	null	AT3G22460.1 /AT4G14880.1 /
	1	QE_Plus_YangJing_TCP_Bo_1_33per_20171106.4653.4653.2.0.dta	2	773.442	1	0.10145	0.001949	2.51991	1	1
	2	QE_Plus_YangJing_TCP_Bo_1_33per_20171106.4535.4535.2.0.dta	2	773.442	1	0.296925	0.001587	2.05187	1	1
207	AEEIMGQAIR	1117.57	null	AT1G04690.1 /
	1	QE_Plus_YangJing_TCP_Bo_3_33per_20171106.16875.16875.2.0.dta	2	1117.57	1	0.0103105	0.002713	2.4276	1	1
208	AEEKPEDKEMTLEEYEK	2097.95	null	AT4G17520.1 /
	1	QE_Plus_YangJing_TCP_Bo_3_33per_20171106.13300.13300.3.0.dta	3	2097.96	1	0.0122503	0.00942	4.49009	1	1
209	AEEVGLDLEELR	1414.71	Acetyl[ProteinN-term](0)	AT1G30070.2 /
	1	QE_Plus_YangJing_TCP_Bo_1_33per_20171106.32492.32492.2.0.dta	2	1414.71	1	0.00518483	0.005739	4.05667	1	1
210	AEEYKNNVPEHETPTVATEESPATTTEVTDR	3487.6	Acetyl[ProteinN-term](0)	AT1G20440.1 /
	1	QE_Plus_YangJing_TCP_Bo_2_33per_20171106.16548.16548.3.0.dta	3	3487.62	1	0.000261792	0.017897	5.13161	1	1
211	AEFPEPSEEAK	1233.56	null	AT4G24770.1 /
	1	QE_Plus_YangJing_TCP_Bo_1_33per_20171106.11455.11455.2.0.dta	2	1233.57	1	0.0215638	0.004369	3.54177	1	1
212	AEFPFHITPK	1186.63	null	AT3G51840.1 /
	1	QE_Plus_YangJing_TCP_Bo_1_33per_20171106.22381.22381.3.0.dta	3	1186.63	1	0.0757825	0.004498	3.79058	1	1
	2	QE_Plus_YangJing_TCP_Bo_3_33per_20171106.23469.23469.2.0.dta	2	1186.63	1	0.0886953	0.006442	5.42884	1	1
213	AEGEDVIEDVKPTGQSK	1801.88	null	AT5G05010.1 /
	1	QE_Plus_YangJing_TCP_Bo_1_33per_20171106.13420.13420.3.0.dta	3	1801.89	1	7.51109e-05	0.005433	3.01518	1	1
	2	QE_Plus_YangJing_TCP_Bo_1_33per_20171106.13437.13437.2.0.dta	2	1801.89	1	0.000150581	0.00391	2.16995	1	1
	3	QE_Plus_YangJing_TCP_Bo_3_33per_20171106.13985.13985.2.0.dta	2	1801.89	1	0.000472019	0.007932	4.40207	1	1
	4	QE_Plus_YangJing_TCP_Bo_3_33per_20171106.13949.13949.3.0.dta	3	1801.89	1	0.00244016	0.007106	3.94366	1	1
214	AEGESEAAQLISDATAK	1690.81	null	AT3G27280.1 /AT5G40770.1 /
	1	QE_Plus_YangJing_TCP_Bo_1_33per_20171106.26094.26094.3.0.dta	3	1690.82	1	0.00126783	0.007977	4.71785	1	1
	2	QE_Plus_YangJing_TCP_Bo_1_33per_20171106.26060.26060.2.1.dta	2	1690.82	1	0.0120578	0.005824	3.4445	1	1
215	AEGIPVSPYSVRR	1430.77	null	AT4G20850.1 /
	1	QE_Plus_YangJing_TCP_Bo_2_33per_20171106.14155.14155.3.1.dta	3	1430.78	1	0.404432	0.005825	4.07122	1	1
216	AEGKPVDKPNIVTGANVQVCWEK	2539.3	Carbamidomethyl[C](20)	AT5G17330.1 /
	1	QE_Plus_YangJing_TCP_Bo_1_33per_20171106.19861.19861.3.0.dta	3	2539.31	1	0.000101086	0.010856	4.2752	1	1
	2	QE_Plus_YangJing_TCP_Bo_1_33per_20171106.19916.19916.4.0.dta	4	2539.31	1	0.00453286	0.013601	5.35621	1	1
	3	QE_Plus_YangJing_TCP_Bo_3_33per_20171106.20873.20873.4.1.dta	4	2539.31	1	0.173149	0.013492	5.31328	1	1
217	AEGLVLK	771.461	Acetyl[ProteinN-term](0)	AT1G18080.1 /AT1G48630.1 /AT3G18130.1 /
	1	QE_Plus_YangJing_TCP_Bo_1_33per_20171106.22293.22293.2.0.dta	2	771.464	1	0.0306923	0.002567	3.32745	1	1
	2	QE_Plus_YangJing_TCP_Bo_3_33per_20171106.23501.23501.2.0.dta	2	771.465	1	0.0653839	0.003824	4.95683	1	1
	3	QE_Plus_YangJing_TCP_Bo_1_33per_20171106.22472.22472.2.0.dta	2	771.464	1	0.0866874	0.002792	3.61911	1	1
	4	QE_Plus_YangJing_TCP_Bo_4_33per_20171106.20609.20609.2.0.dta	2	771.466	1	0.158783	0.004629	6.0003	1	1
218	AEGLVLKGTMR	1216.67	Acetyl[ProteinN-term](0)	AT1G18080.1 /
	1	QE_Plus_YangJing_TCP_Bo_4_33per_20171106.21554.21554.2.0.dta	2	1216.68	1	0.000258771	0.007882	6.47833	1	1
	2	QE_Plus_YangJing_TCP_Bo_4_33per_20171106.18009.18009.2.0.dta	2	1232.67	1	0.0090251	7.2e-05	0.05841	1	1
	3	QE_Plus_YangJing_TCP_Bo_2_33per_20171106.21338.21338.2.0.dta	2	1216.68	1	0.00934023	0.009263	7.61339	1	1
219	AEGQNTGNFITDRPSTK	1835.89	null	AT1G69230.1 /
	1	QE_Plus_YangJing_TCP_Bo_1_33per_20171106.12424.12424.2.0.dta	2	1835.89	1	2.40536e-05	0.006344	3.45555	1	1
220	AEGQNTGNFLTDRPSTK	1835.89	null	AT2G03680.1 /
	1	QE_Plus_YangJing_TCP_Bo_1_33per_20171106.12414.12414.3.0.dta	3	1835.9	1	0.000292001	0.00769	4.18871	1	1
	2	QE_Plus_YangJing_TCP_Bo_3_33per_20171106.12936.12936.3.0.dta	3	1835.9	1	0.0173297	0.008952	4.87611	1	1
	3	QE_Plus_YangJing_TCP_Bo_2_33per_20171106.11492.11492.3.0.dta	3	1835.89	1	0.0892514	0.00643	3.50239	1	1
221	AEHHTEGCNAGIDVITGAVGDMEER	2668.17	Carbamidomethyl[C](8)	AT5G20890.1 /
	1	QE_Plus_YangJing_TCP_Bo_1_33per_20171106.25803.25803.4.0.dta	4	2668.18	1	0.000925205	0.008365	3.1351	1	1
	2	QE_Plus_YangJing_TCP_Bo_1_33per_20171106.25783.25783.3.0.dta	3	2668.18	1	0.00189731	0.008116	3.04178	1	1
222	AEHLASIFGTEK	1344.68	Acetyl[ProteinN-term](0)	AT1G27650.1 /AT5G42820.1 /
	1	QE_Plus_YangJing_TCP_Bo_1_33per_20171106.28063.28063.2.0.dta	2	1344.69	1	0.000525413	0.005666	4.21364	1	1
	2	QE_Plus_YangJing_TCP_Bo_1_33per_20171106.28000.28000.2.1.dta	2	1344.69	1	0.0165228	0.005807	4.3185	1	1
223	AEIANVLSR	972.547	null	AT3G48870.1 /
	1	QE_Plus_YangJing_TCP_Bo_3_33per_20171106.17279.17279.2.1.dta	2	972.552	1	0.0198898	0.004682	4.81416	1	1
	2	QE_Plus_YangJing_TCP_Bo_3_33per_20171106.17351.17351.2.1.dta	2	972.55	1	0.028891	0.003068	3.1546	1	1
224	AEIGEEGISQLIEER	1672.84	null	AT5G38830.1 /
	1	QE_Plus_YangJing_TCP_Bo_1_33per_20171106.28495.28495.2.0.dta	2	1672.84	1	2.95115e-05	0.004094	2.44734	1	1
	2	QE_Plus_YangJing_TCP_Bo_1_33per_20171106.28521.28521.3.0.dta	3	1672.84	1	0.010548	0.006115	3.65546	1	1
225	AEIGRPSSLQPDKGK	1582.85	null	AT3G07750.1 /
	1	QE_Plus_YangJing_TCP_Bo_3_33per_20171106.5044.5044.4.0.dta	4	1582.86	1	0.427891	0.003901	2.46454	1	1
226	AEIGSDEVIEK	1189.59	null	AT4G23620.2 /
	1	QE_Plus_YangJing_TCP_Bo_3_33per_20171106.11358.11358.2.0.dta	2	1189.6	1	0.0218462	0.006048	5.08408	1	1
227	AEIYSDYMQEHLAPSGFLK	2199.04	null	AT3G60340.1 /
	1	QE_Plus_YangJing_TCP_Bo_1_33per_20171106.28600.28600.3.0.dta	3	2199.05	1	0.000174946	0.003108	1.41334	1	1
228	AEKAVTIR	929.541	Acetyl[ProteinN-term](0)	AT3G04920.1 /AT5G28060.1 /
	1	QE_Plus_YangJing_TCP_Bo_4_33per_20171106.9921.9921.2.0.dta	2	929.542	1	0.0301245	0.001045	1.12421	1	1
	2	QE_Plus_YangJing_TCP_Bo_2_33per_20171106.8381.8381.2.0.dta	2	929.541	1	0.351212	-1.7e-05	-0.018289	1	1
229	AELDNLR	830.437	null	AT4G04950.1 /
	1	QE_Plus_YangJing_TCP_Bo_4_33per_20171106.9856.9856.2.0.dta	2	830.439	1	0.144261	0.002249	2.70821	1	1
230	AEMGVEGTPPPASK	1370.66	null	AT4G15802.1 /
	1	QE_Plus_YangJing_TCP_Bo_3_33per_20171106.7922.7922.2.0.dta	2	1370.67	1	0.362962	0.006238	4.55109	1	1
231	AEMVILEAAR	1102.59	null	AT4G34450.1 /
	1	QE_Plus_YangJing_TCP_Bo_3_33per_20171106.23280.23280.2.1.dta	2	1102.6	1	0.0103903	0.006518	5.91152	1	1
232	AENEAEEGGPTVTESDIQHIVATWTGIPVEK	3307.6	null	AT3G48870.1 /
	1	QE_Plus_YangJing_TCP_Bo_1_33per_20171106.34971.34971.3.0.dta	3	3307.61	1	0.00194773	0.017535	5.30143	1	1
233	AEPAVTSDSLSR	1232.61	null	AT5G47480.1 /
	1	QE_Plus_YangJing_TCP_Bo_3_33per_20171106.9140.9140.2.0.dta	2	1232.62	1	0.00738758	0.006254	5.07378	1	1
	2	QE_Plus_YangJing_TCP_Bo_3_33per_20171106.9197.9197.2.1.dta	2	1232.62	1	0.0183751	0.00588	4.77036	1	1
234	AEPGANDQYLPSFVIVDDNGK	2249.07	null	AT3G08590.1 /
	1	QE_Plus_YangJing_TCP_Bo_1_33per_20171106.29543.29543.2.0.dta	2	2249.08	1	0.00107786	0.008981	3.9932	1	1
	2	QE_Plus_YangJing_TCP_Bo_1_33per_20171106.29567.29567.3.0.dta	3	2249.08	1	0.0175772	0.008181	3.6375	1	1
235	AEPGVNFSTLDQLDASK	1791.88	null	AT5G14250.1 /
	1	QE_Plus_YangJing_TCP_Bo_1_33per_20171106.27134.27134.2.0.dta	2	1791.88	1	4.37183e-05	0.008594	4.79609	1	1
236	AEQNPETLEPMVNAK	1670.81	null	AT3G61140.1 /
	1	QE_Plus_YangJing_TCP_Bo_1_33per_20171106.16970.16970.2.0.dta	2	1670.81	1	0.00135908	0.006375	3.81553	1	1
	2	QE_Plus_YangJing_TCP_Bo_3_33per_20171106.17679.17679.2.0.dta	2	1670.81	1	0.00253177	0.005941	3.55577	1	1
237	AEQQLINDR	1086.55	null	AT5G11520.1 /
	1	QE_Plus_YangJing_TCP_Bo_2_33per_20171106.6125.6125.2.0.dta	2	1086.56	1	0.302976	0.004362	4.01453	1	1
238	AEQQLVNDPSR	1256.62	null	AT5G19550.1 /
	1	QE_Plus_YangJing_TCP_Bo_1_33per_20171106.2936.2936.2.0.dta	2	1256.63	1	0.0237982	0.003306	2.63086	1	1
	2	QE_Plus_YangJing_TCP_Bo_1_33per_20171106.3075.3075.2.0.dta	2	1256.63	1	0.0273178	0.005094	4.05372	1	1
	3	QE_Plus_YangJing_TCP_Bo_1_33per_20171106.3213.3213.2.0.dta	2	1256.63	1	0.035356	0.004502	3.58262	1	1
	4	QE_Plus_YangJing_TCP_Bo_1_33per_20171106.2803.2803.2.0.dta	2	1256.63	1	0.400388	0.008126	6.46654	1	1
239	AEQTEKAFLKQPK	1559.84	Acetyl[ProteinN-term](0)	AT3G48930.1 /AT4G30800.1 /AT5G23740.1 /
	1	QE_Plus_YangJing_TCP_Bo_2_33per_20171106.14745.14745.3.1.dta	3	1559.85	1	0.401965	0.009495	6.08715	1	1
240	AERDYVIHEDFMK	1652.77	null	AT1G45000.1 /AT5G43010.1 /
	1	QE_Plus_YangJing_TCP_Bo_3_33per_20171106.18478.18478.4.0.dta	4	1652.78	1	0.423972	0.010443	6.31847	1	1
241	AEREALGALPLYQR	1586.86	null	AT5G25450.1 /
	1	QE_Plus_YangJing_TCP_Bo_2_33per_20171106.19845.19845.3.3.dta	3	1586.88	1	0.103765	0.011402	7.18524	1	1
242	AERPELLTVILPQSLK	1807.07	null	AT2G43945.1 /AT3G59870.1 /
	1	QE_Plus_YangJing_TCP_Bo_1_33per_20171106.30419.30419.3.0.dta	3	1807.08	1	0.0119676	0.008258	4.56983	1	1
243	AESDITVPDAPAR	1341.66	null	AT2G17340.1 /
	1	QE_Plus_YangJing_TCP_Bo_1_33per_20171106.14036.14036.2.0.dta	2	1341.68	1	0.0139993	0.011807	8.80026	1	1
244	AESDTTVPDAPVR	1357.66	null	AT4G35360.1 /
	1	QE_Plus_YangJing_TCP_Bo_1_33per_20171106.9530.9530.2.1.dta	2	1357.66	1	0.232006	0.003164	2.33048	1	1
245	AESPSGIDILHHIESWSPDK	2218.08	null	AT2G33255.1 /
	1	QE_Plus_YangJing_TCP_Bo_1_33per_20171106.29520.29520.4.2.dta	4	2218.09	1	0.288468	0.010929	4.92724	1	1
246	AETIGSEVSSMSDK	1482.66	Acetyl[ProteinN-term](0)	AT1G73250.1 /
	1	QE_Plus_YangJing_TCP_Bo_1_33per_20171106.25185.25185.2.1.dta	2	1482.67	1	0.0436747	0.006401	4.31723	1	1
247	AEVPWSAR	915.468	null	AT5G57870.1 /
	1	QE_Plus_YangJing_TCP_Bo_3_33per_20171106.15018.15018.2.1.dta	2	915.471	1	0.0885136	0.002854	3.11753	1	1
248	AEVQYFHDYAGISTSVGFTATPIVNFSGVVGTNGLSLGTDVAYNTESGNFK	5302.55	null	AT5G15090.1 /
	1	QE_Plus_YangJing_TCP_Bo_2_33per_20171106.31619.31619.4.0.dta	4	5302.58	1	0.000137036	0.034629	6.53063	1	1
249	AEVSDIAIAVR	1143.64	null	AT1G32440.1 /AT5G52920.1 /
	1	QE_Plus_YangJing_TCP_Bo_3_33per_20171106.21191.21191.2.1.dta	2	1143.64	1	0.0774449	0.007475	6.53617	1	1
250	AEVSGASASALASGLAK	1489.79	null	AT1G36310.1 /
	1	QE_Plus_YangJing_TCP_Bo_1_33per_20171106.19847.19847.2.0.dta	2	1489.79	1	0.000328551	0.006925	4.64832	1	1
	2	QE_Plus_YangJing_TCP_Bo_1_33per_20171106.19869.19869.3.0.dta	3	1489.79	1	0.00328463	0.004932	3.31054	1	1
251	AEVVNNLVFVTSEAAPYSK	2038.05	null	AT5G24300.1 /
	1	QE_Plus_YangJing_TCP_Bo_1_33per_20171106.29027.29027.2.0.dta	2	2038.06	1	4.06651e-05	0.007399	3.63043	1	1
252	AEWDFGVFSGIEGIEKPDPR	2249.09	null	AT5G44730.1 /
	1	QE_Plus_YangJing_TCP_Bo_1_33per_20171106.32097.32097.3.1.dta	3	2249.1	1	0.0221762	0.009921	4.41112	1	1
253	AEYAVDHNNGTGALFFR	1881.89	null	AT3G46740.1 /
	1	QE_Plus_YangJing_TCP_Bo_2_33per_20171106.21687.21687.2.0.dta	2	1881.9	1	0.000209885	0.007995	4.24839	1	1
	2	QE_Plus_YangJing_TCP_Bo_2_33per_20171106.21658.21658.3.0.dta	3	1881.9	1	0.0101364	0.009868	5.24367	1	1
254	AEYDEAGPGIVHR	1413.68	null	AT1G49240.1 /AT3G18780.2 /
	1	QE_Plus_YangJing_TCP_Bo_3_33per_20171106.10749.10749.2.0.dta	2	1413.68	1	0.000567138	0.006582	4.65595	1	1
	2	QE_Plus_YangJing_TCP_Bo_3_33per_20171106.10760.10760.3.0.dta	3	1413.69	1	0.0077922	0.010471	7.40693	1	1
	3	QE_Plus_YangJing_TCP_Bo_3_33per_20171106.10877.10877.3.1.dta	3	1413.69	1	0.143221	0.010198	7.21382	1	1
	4	QE_Plus_YangJing_TCP_Bo_3_33per_20171106.10866.10866.2.1.dta	2	1413.68	1	0.424293	0.006192	4.38007	1	1
255	AEYDESGPSIVHR	1459.68	null	AT2G37620.1 /AT3G12110.1 /AT3G46520.1 /AT3G53750.1 /AT5G59370.1 /
	1	QE_Plus_YangJing_TCP_Bo_1_33per_20171106.9090.9090.2.0.dta	2	1459.69	1	0.000397607	0.004448	3.04724	1	1
	2	QE_Plus_YangJing_TCP_Bo_1_33per_20171106.9221.9221.2.0.dta	2	1459.69	1	0.000578034	0.005068	3.47199	1	1
	3	QE_Plus_YangJing_TCP_Bo_3_33per_20171106.10324.10324.2.0.dta	2	1459.69	1	0.000833286	0.006839	4.68527	1	1
	4	QE_Plus_YangJing_TCP_Bo_1_33per_20171106.10576.10576.2.0.dta	2	1459.69	1	0.000847087	0.005464	3.74328	1	1
	5	QE_Plus_YangJing_TCP_Bo_1_33per_20171106.9129.9129.3.0.dta	3	1459.69	1	0.00180595	0.006591	4.51537	1	1
	6	QE_Plus_YangJing_TCP_Bo_3_33per_20171106.10317.10317.3.0.dta	3	1459.69	1	0.0147656	0.008527	5.84169	1	1
	7	QE_Plus_YangJing_TCP_Bo_3_33per_20171106.10492.10492.2.1.dta	2	1459.68	1	0.0260346	0.003643	2.49575	1	1
	8	QE_Plus_YangJing_TCP_Bo_3_33per_20171106.10483.10483.3.1.dta	3	1459.69	1	0.0662688	0.004834	3.31168	1	1
	9	QE_Plus_YangJing_TCP_Bo_3_33per_20171106.10486.10486.3.1.dta	3	1459.69	1	0.116159	0.004834	3.31168	1	1
256	AEYDESGPSIVHRK	1587.78	null	AT2G37620.1 /AT3G12110.1 /AT3G46520.1 /AT3G53750.1 /AT5G59370.1 /
	1	QE_Plus_YangJing_TCP_Bo_3_33per_20171106.6629.6629.2.0.dta	2	1587.79	1	0.0010226	0.011373	7.16285	1	1
	2	QE_Plus_YangJing_TCP_Bo_3_33per_20171106.6612.6612.3.1.dta	3	1587.79	1	0.00579372	0.014678	9.24438	1	1
	3	QE_Plus_YangJing_TCP_Bo_3_33per_20171106.6610.6610.3.1.dta	3	1587.79	1	0.00834784	0.014678	9.24438	1	1
	4	QE_Plus_YangJing_TCP_Bo_3_33per_20171106.6532.6532.4.0.dta	4	1587.79	1	0.073268	0.009562	6.02226	1	1
	5	QE_Plus_YangJing_TCP_Bo_3_33per_20171106.6691.6691.4.0.dta	4	1587.79	1	0.487315	0.013059	8.22471	1	1
257	AEYYSITDEEALEAFK	1878.86	null	AT5G54810.1 /
	1	QE_Plus_YangJing_TCP_Bo_1_33per_20171106.29266.29266.2.2.dta	2	1878.87	1	0.0149977	0.010018	5.33194	1	1
258	AFADELGIPFLETSAK	1708.88	null	AT4G17530.1 /AT5G47200.1 /
	1	QE_Plus_YangJing_TCP_Bo_3_33per_20171106.34195.34195.2.0.dta	2	1708.88	1	0.00043339	0.005653	3.30802	1	1
	2	QE_Plus_YangJing_TCP_Bo_3_33per_20171106.34109.34109.2.2.dta	2	1708.87	1	0.127241	-0.008743	-5.11622	1	1
259	AFAEALDSVPMALAENSGLQPIETLSAVK	2972.53	null	AT1G24510.1 /
	1	QE_Plus_YangJing_TCP_Bo_1_33per_20171106.35464.35464.3.0.dta	3	2972.54	1	8.02487e-05	0.012159	4.09046	1	1
	2	QE_Plus_YangJing_TCP_Bo_1_33per_20171106.35451.35451.4.3.dta	4	2972.54	1	0.0109013	0.011751	3.9532	1	1
260	AFAGTTQK	865.441	Acetyl[ProteinN-term](0)	AT1G10200.1 /
	1	QE_Plus_YangJing_TCP_Bo_1_33per_20171106.8232.8232.2.0.dta	2	865.445	1	0.449952	0.004057	4.68778	1	1
261	AFALLSEEGIAK	1248.68	null	AT1G50200.2 /
	1	QE_Plus_YangJing_TCP_Bo_3_33per_20171106.28111.28111.2.0.dta	2	1248.69	1	0.00861908	0.005902	4.72658	1	1
262	AFCFTSGMAALSAVTHLIK	2025.03	Carbamidomethyl[C](3)	AT3G57050.1 /
	1	QE_Plus_YangJing_TCP_Bo_1_33per_20171106.34991.34991.3.0.dta	3	2025.04	1	0.00101269	0.01402	6.92336	1	1
263	AFDEVNTQLQTK	1393.7	null	AT3G52300.1 /
	1	QE_Plus_YangJing_TCP_Bo_4_33per_20171106.14448.14448.2.0.dta	2	1393.7	1	0.00304119	0.008988	6.44904	1	1
	2	QE_Plus_YangJing_TCP_Bo_3_33per_20171106.15818.15818.2.0.dta	2	1393.7	1	0.00719156	0.00669	4.80019	1	1
264	AFDKIRLER	1147.66	null	AT3G49010.1 /
	1	QE_Plus_YangJing_TCP_Bo_4_33per_20171106.12772.12772.3.0.dta	3	1147.66	1	0.45584	0.005174	4.50831	1	1
265	AFDLGGHQIAR	1184.62	null	AT1G09180.1 /AT1G56330.1 /AT3G62560.1 /AT4G02080.1 /
	1	QE_Plus_YangJing_TCP_Bo_3_33per_20171106.16280.16280.2.0.dta	2	1184.62	1	0.00806303	0.007527	6.35395	1	1
	2	QE_Plus_YangJing_TCP_Bo_1_33per_20171106.15922.15922.3.1.dta	3	1184.62	1	0.0592657	0.003925	3.31331	1	1
	3	QE_Plus_YangJing_TCP_Bo_2_33per_20171106.14374.14374.2.1.dta	2	1184.62	1	0.240747	0.006863	5.79343	1	1
	4	QE_Plus_YangJing_TCP_Bo_3_33per_20171106.16283.16283.3.0.dta	3	1184.62	1	0.304388	0.005785	4.88344	1	1
	5	QE_Plus_YangJing_TCP_Bo_2_33per_20171106.14369.14369.3.5.dta	3	1184.63	1	0.464894	0.010017	8.4559	1	1
266	AFDLLHEGTCLR	1431.7	Carbamidomethyl[C](10)	AT5G43940.2 /
	1	QE_Plus_YangJing_TCP_Bo_3_33per_20171106.25086.25086.2.0.dta	2	1431.71	1	0.0505524	0.004444	3.10399	1	1
267	AFDYLVQGLQLSHEAAAFTKR	2365.23	null	AT3G17550.1 /
	1	QE_Plus_YangJing_TCP_Bo_3_33per_20171106.34364.34364.3.2.dta	3	2365.23	1	0.405246	0.002702	1.14238	1	1
268	AFDYMLK	887.433	null	AT1G77120.1 /
	1	QE_Plus_YangJing_TCP_Bo_3_33per_20171106.22405.22405.2.0.dta	2	887.438	1	0.130129	0.005236	5.90016	1	1
	2	QE_Plus_YangJing_TCP_Bo_3_33per_20171106.22432.22432.2.1.dta	2	887.438	1	0.308292	0.005134	5.78522	1	1
269	AFEDADIIHVDDIVDPVR	2039.01	null	AT1G30580.1 /
	1	QE_Plus_YangJing_TCP_Bo_1_33per_20171106.29581.29581.3.1.dta	3	2039.02	1	0.117207	0.007814	3.83226	1	1
270	AFEEDCATPISK	1367.61	Carbamidomethyl[C](6)	AT4G29130.1 /
	1	QE_Plus_YangJing_TCP_Bo_1_33per_20171106.12169.12169.2.0.dta	2	1367.62	1	0.00283066	0.004672	3.41617	1	1
271	AFELLK	720.429	null	AT2G38770.1 /AT4G04790.1 /
	1	QE_Plus_YangJing_TCP_Bo_3_33per_20171106.21750.21750.2.0.dta	2	720.431	1	0.280761	0.002338	3.24529	1	1
272	AFELTEQLAQDLLEK	1747.91	null	AT1G06060.1 /
	1	QE_Plus_YangJing_TCP_Bo_1_33per_20171106.33881.33881.2.0.dta	2	1747.92	1	0.000102657	0.00985	5.6353	1	1
273	AFEPGLLAK	945.54	null	AT4G18480.1 /AT5G45930.1 /
	1	QE_Plus_YangJing_TCP_Bo_3_33per_20171106.21128.21128.2.0.dta	2	945.545	1	0.0584977	0.00496	5.24568	1	1
274	AFFPIFNR	1011.54	null	AT4G16340.1 /
	1	QE_Plus_YangJing_TCP_Bo_3_33per_20171106.31558.31558.2.1.dta	2	1011.55	1	0.13047	0.004207	4.159	1	1
	2	QE_Plus_YangJing_TCP_Bo_3_33per_20171106.31795.31795.2.0.dta	2	1011.54	1	0.152702	0.002801	2.76904	1	1
275	AFFTSGGSDANDTQVK	1644.75	null	AT3G22200.2 /
	1	QE_Plus_YangJing_TCP_Bo_3_33per_20171106.16467.16467.2.0.dta	2	1644.76	1	0.00118145	0.005867	3.56711	1	1
276	AFGAELVLTDPAK	1331.72	null	AT3G59760.1 /
	1	QE_Plus_YangJing_TCP_Bo_3_33per_20171106.27770.27770.2.0.dta	2	1331.72	1	0.00157262	0.00333	2.50053	1	1
277	AFGAELVLTEPAK	1345.74	null	AT2G43750.1 /
	1	QE_Plus_YangJing_TCP_Bo_1_33per_20171106.25651.25651.2.0.dta	2	1345.74	1	0.00117742	0.004695	3.4888	1	1
278	AFGDLIAK	834.472	null	AT3G49080.1 /
	1	QE_Plus_YangJing_TCP_Bo_3_33per_20171106.20511.20511.2.0.dta	2	834.476	1	0.118298	0.004228	5.06668	1	1
279	AFGIIDEVIDERPLELVK	2056.13	null	AT5G23140.1 /
	1	QE_Plus_YangJing_TCP_Bo_1_33per_20171106.33131.33131.3.0.dta	3	2056.14	1	0.00076578	0.007697	3.74344	1	1
	2	QE_Plus_YangJing_TCP_Bo_3_33per_20171106.35970.35970.3.0.dta	3	2056.15	1	0.134198	0.016587	8.06709	1	1
280	AFGIPVR	759.451	null	AT3G48750.1 /
	1	QE_Plus_YangJing_TCP_Bo_3_33per_20171106.19945.19945.2.1.dta	2	759.455	1	0.168647	0.003521	4.63624	1	1
281	AFGLSVTVFSTSISK	1543.84	null	AT1G72680.1 /
	1	QE_Plus_YangJing_TCP_Bo_4_33per_20171106.27496.27496.2.5.dta	2	1543.84	1	0.455845	0.007388	4.78548	1	1
282	AFGTQFADENGER	1441.63	null	AT5G52520.1 /
	1	QE_Plus_YangJing_TCP_Bo_3_33per_20171106.16119.16119.2.1.dta	2	1441.64	1	0.240328	0.004829	3.34967	1	1
283	AFGVLKK	762.487	null	AT2G47510.1 /AT5G50950.1 /
	1	QE_Plus_YangJing_TCP_Bo_4_33per_20171106.9237.9237.2.0.dta	2	762.491	1	0.058926	0.003956	5.18828	1	1
284	AFGVSVDFIDQELSR	1682.84	null	AT4G24820.1 /
	1	QE_Plus_YangJing_TCP_Bo_3_33per_20171106.32960.32960.2.0.dta	2	1682.85	1	0.000189016	0.006849	4.06991	1	1
285	AFHEQLSVAEITNSAFEPASMMAK	2609.24	null	AT1G04820.1 /AT1G50010.1 /AT4G14960.2 /
	1	QE_Plus_YangJing_TCP_Bo_3_33per_20171106.31227.31227.2.0.dta	2	2609.25	1	8.05991e-06	0.009275	3.55468	1	1
	2	QE_Plus_YangJing_TCP_Bo_3_33per_20171106.31208.31208.3.0.dta	3	2609.25	1	0.000587146	0.008688	3.32971	1	1
	3	QE_Plus_YangJing_TCP_Bo_3_33per_20171106.29958.29958.3.0.dta	3	2625.24	1	0.000891352	0.012297	4.68416	1	1
	4	QE_Plus_YangJing_TCP_Bo_1_33per_20171106.30169.30169.3.0.dta	3	2609.25	1	0.00140479	0.013049	5.00108	1	1
	5	QE_Plus_YangJing_TCP_Bo_1_33per_20171106.27244.27244.3.0.dta	3	2641.24	1	0.0015699	0.01101	4.16852	1	1
	6	QE_Plus_YangJing_TCP_Bo_3_33per_20171106.28614.28614.3.0.dta	3	2641.24	1	0.00233781	0.009725	3.682	1	1
	7	QE_Plus_YangJing_TCP_Bo_3_33per_20171106.29667.29667.3.0.dta	3	2625.24	1	0.00275956	0.006311	2.40398	1	1
286	AFHETMADSDLKK	1492.71	null	AT2G20580.1 /
	1	QE_Plus_YangJing_TCP_Bo_3_33per_20171106.7166.7166.2.0.dta	2	1492.72	1	0.000383434	0.006093	4.08184	1	1
	2	QE_Plus_YangJing_TCP_Bo_3_33per_20171106.7115.7115.4.0.dta	4	1492.72	1	0.135242	0.008172	5.47461	1	1
	3	QE_Plus_YangJing_TCP_Bo_3_33per_20171106.7104.7104.3.0.dta	3	1492.72	1	0.245718	0.010935	7.3256	1	1
287	AFHETMADSNLKK	1491.73	null	AT4G08140.1 /
	1	QE_Plus_YangJing_TCP_Bo_3_33per_20171106.7166.7166.2.1.dta	2	1491.74	1	0.165777	0.009722	6.51728	1	1
288	AFIEEEEAR	1093.52	null	AT3G63130.1 /
	1	QE_Plus_YangJing_TCP_Bo_3_33per_20171106.11686.11686.2.0.dta	2	1093.52	1	0.0662248	0.007125	6.51568	1	1
289	AFITAADALLAIR	1345.78	null	AT5G11980.1 /
	1	QE_Plus_YangJing_TCP_Bo_3_33per_20171106.33662.33662.2.0.dta	2	1345.79	1	0.000766522	0.003813	2.83329	1	1
	2	QE_Plus_YangJing_TCP_Bo_3_33per_20171106.33695.33695.2.1.dta	2	1345.79	1	0.019797	0.003682	2.73595	1	1
	3	QE_Plus_YangJing_TCP_Bo_3_33per_20171106.33714.33714.2.2.dta	2	1345.79	1	0.49328	0.004154	3.08668	1	1
290	AFIVVGDSNGHVGLGVK	1668.91	null	AT3G57490.1 /
	1	QE_Plus_YangJing_TCP_Bo_3_33per_20171106.24891.24891.3.0.dta	3	1668.92	1	0.00165077	0.010023	6.00573	1	1
291	AFLLHLLQWNSYNNVK	1960.04	null	AT5G18420.2 /
	1	QE_Plus_YangJing_TCP_Bo_4_33per_20171106.28951.28951.3.0.dta	3	1960.06	1	0.0181348	0.013069	6.66771	1	1
292	AFMTADLPHELIELLEK	1986.03	Oxidation[M](3)	AT3G08530.1 /AT3G11130.1 /
	1	QE_Plus_YangJing_TCP_Bo_1_33per_20171106.35223.35223.3.0.dta	3	1986.04	1	0.00808891	0.011833	5.95813	1	1
293	AFSQGGPLPHPATIQPDDR	2003.99	null	AT5G42220.1 /
	1	QE_Plus_YangJing_TCP_Bo_2_33per_20171106.16248.16248.3.0.dta	3	2004	1	0.344224	0.011569	5.77297	1	1
	2	QE_Plus_YangJing_TCP_Bo_3_33per_20171106.18526.18526.3.0.dta	3	2004	1	0.376432	0.01134	5.6587	1	1
294	AFTPTQVMGMMLSNLK	1784.87	Oxidation[M](8)	AT1G79920.1 /AT1G79930.1 /
	1	QE_Plus_YangJing_TCP_Bo_3_33per_20171106.31628.31628.2.0.dta	2	1784.88	1	0.000628397	0.006981	3.9112	1	1
	2	QE_Plus_YangJing_TCP_Bo_3_33per_20171106.35073.35073.2.0.dta	2	1784.88	1	0.000722111	0.006618	3.70782	1	1
	3	QE_Plus_YangJing_TCP_Bo_3_33per_20171106.35081.35081.3.0.dta	3	1784.89	1	0.0232503	0.012303	6.89292	1	1
	4	QE_Plus_YangJing_TCP_Bo_3_33per_20171106.31298.31298.3.0.dta	3	1784.88	1	0.106684	0.006366	3.56664	1	1
	5	QE_Plus_YangJing_TCP_Bo_3_33per_20171106.31630.31630.3.2.dta	3	1784.89	1	0.172319	0.012893	7.22348	1	1
295	AFVDSGAQSTIISK	1423.74	null	AT3G13235.1 /
	1	QE_Plus_YangJing_TCP_Bo_3_33per_20171106.17940.17940.2.0.dta	2	1423.75	1	0.00278833	0.003975	2.79194	1	1
296	AFVEHYYSTFDTNR	1749.79	null	AT1G27970.2 /
	1	QE_Plus_YangJing_TCP_Bo_3_33per_20171106.20812.20812.2.0.dta	2	1749.79	1	0.0102384	0.006464	3.69416	1	1
	2	QE_Plus_YangJing_TCP_Bo_3_33per_20171106.20824.20824.3.0.dta	3	1749.8	1	0.0630188	0.010773	6.15675	1	1
297	AFVHWYVGEGMEEGEFSEAR	2330.02	null	AT1G04820.1 /AT1G50010.1 /AT1G64740.1 /AT4G14960.2 /AT5G19770.1 /AT5G19780.1 /
	1	QE_Plus_YangJing_TCP_Bo_3_33per_20171106.29351.29351.2.0.dta	2	2330.03	1	2.63741e-05	0.009251	3.97036	1	1
	2	QE_Plus_YangJing_TCP_Bo_4_33per_20171106.25509.25509.3.0.dta	3	2330.03	1	0.00033153	0.00689	2.95706	1	1
	3	QE_Plus_YangJing_TCP_Bo_3_33per_20171106.29311.29311.3.0.dta	3	2330.03	1	0.000577745	0.009774	4.19482	1	1
	4	QE_Plus_YangJing_TCP_Bo_3_33per_20171106.26987.26987.3.0.dta	3	2346.02	1	0.00358359	0.006707	2.85889	1	1
298	AFVHWYVGEGMEEGEFSEAREDLAALEK	3199.47	null	AT1G04820.1 /AT1G50010.1 /AT1G64740.1 /AT4G14960.2 /AT5G19770.1 /AT5G19780.1 /
	1	QE_Plus_YangJing_TCP_Bo_3_33per_20171106.35827.35827.4.0.dta	4	3199.48	1	0.00146115	0.012476	3.8994	1	1
299	AFVQFILEPLYK	1467.82	null	AT1G06220.1 /AT5G25230.1 /
	1	QE_Plus_YangJing_TCP_Bo_3_33per_20171106.35586.35586.2.0.dta	2	1467.82	1	0.0327882	-0.002877	-1.96004	1	1
300	AFVVVGDGNGHVGLGVK	1624.88	null	AT1G58380.1 /AT1G58684.1 /AT1G58983.1 /AT1G59359.1 /AT2G41840.1 /
	1	QE_Plus_YangJing_TCP_Bo_3_33per_20171106.22837.22837.2.0.dta	2	1624.89	1	0.000504938	0.006838	4.20831	1	1
	2	QE_Plus_YangJing_TCP_Bo_3_33per_20171106.22835.22835.3.0.dta	3	1624.89	1	0.00294937	0.009472	5.82935	1	1
	3	QE_Plus_YangJing_TCP_Bo_3_33per_20171106.23030.23030.3.0.dta	3	1624.89	1	0.0154484	0.010361	6.37647	1	1
	4	QE_Plus_YangJing_TCP_Bo_3_33per_20171106.23765.23765.3.1.dta	3	1624.88	1	0.147199	0.004246	2.61312	1	1
	5	QE_Plus_YangJing_TCP_Bo_3_33per_20171106.23971.23971.3.1.dta	3	1624.89	1	0.175876	0.00903	5.55733	1	1
301	AGADIIVAHMGLTTSGNIGAK	1997.05	null	AT5G66420.2 /
	1	QE_Plus_YangJing_TCP_Bo_3_33per_20171106.26695.26695.3.0.dta	3	1997.06	1	0.00985951	0.013489	6.75447	1	1
	2	QE_Plus_YangJing_TCP_Bo_1_33per_20171106.25049.25049.3.4.dta	3	1997.06	1	0.113048	0.007386	3.69846	1	1
302	AGADIVSVHCEQQSTIHLHR	2258.11	Carbamidomethyl[C](10)	AT5G61410.1 /
	1	QE_Plus_YangJing_TCP_Bo_1_33per_20171106.13463.13463.5.0.dta	5	2258.12	1	0.00542909	0.006684	2.96	1	1
303	AGAEMLVMAYGR	1268.61	null	AT1G53500.1 /AT1G78570.1 /AT3G14790.2 /
	1	QE_Plus_YangJing_TCP_Bo_3_33per_20171106.26385.26385.2.1.dta	2	1268.62	1	0.00725661	0.004953	3.90427	1	1
304	AGALGDSVSITR	1146.61	null	AT5G27770.1 /
	1	QE_Plus_YangJing_TCP_Bo_3_33per_20171106.15030.15030.2.0.dta	2	1146.62	1	0.00425867	0.004749	4.14177	1	1
305	AGALGDSVTITR	1160.63	null	AT3G05560.1 /
	1	QE_Plus_YangJing_TCP_Bo_3_33per_20171106.15294.15294.2.0.dta	2	1160.63	1	0.00595489	0.005009	4.31577	1	1
306	AGAPADYQPGFR	1249.6	null	AT5G41520.1 /
	1	QE_Plus_YangJing_TCP_Bo_3_33per_20171106.13652.13652.2.0.dta	2	1249.6	1	0.000503486	0.005669	4.53667	1	1
	2	QE_Plus_YangJing_TCP_Bo_3_33per_20171106.13477.13477.2.0.dta	2	1249.6	1	0.0228016	0.005444	4.35661	1	1
	3	QE_Plus_YangJing_TCP_Bo_3_33per_20171106.13697.13697.2.1.dta	2	1249.6	1	0.424742	0.005512	4.41103	1	1
307	AGATLVQLYTGFAYGGPALIPQIK	2449.35	null	AT5G23300.1 /
	1	QE_Plus_YangJing_TCP_Bo_1_33per_20171106.35341.35341.3.0.dta	3	2449.35	1	0.00539523	-0.000127	-0.051851	1	1
308	AGAVSAVDQPLK	1197.65	Acetyl[ProteinN-term](0)	AT3G04880.1 /
	1	QE_Plus_YangJing_TCP_Bo_1_33per_20171106.21021.21021.2.0.dta	2	1197.65	1	0.000822836	0.004148	3.46346	1	1
	2	QE_Plus_YangJing_TCP_Bo_3_33per_20171106.22234.22234.2.0.dta	2	1197.65	1	0.0395278	0.006745	5.63187	1	1
309	AGAVVSGIPLYK	1174.68	null	AT2G36530.1 /
	1	QE_Plus_YangJing_TCP_Bo_1_33per_20171106.22276.22276.2.0.dta	2	1174.69	1	0.000832188	0.004213	3.5865	1	1
310	AGDANIASTYGLLMK	1524.77	null	AT5G49650.1 /
	1	QE_Plus_YangJing_TCP_Bo_1_33per_20171106.27850.27850.2.0.dta	2	1524.78	1	0.000239086	0.006314	4.14095	1	1
311	AGDDLSQDEIGVR	1374.65	null	AT5G09390.1 /
	1	QE_Plus_YangJing_TCP_Bo_1_33per_20171106.14663.14663.2.0.dta	2	1374.65	1	0.00042201	0.002263	1.64624	1	1
	2	QE_Plus_YangJing_TCP_Bo_3_33per_20171106.15473.15473.2.0.dta	2	1374.65	1	0.00250587	0.003839	2.79271	1	1
312	AGDEQLNLFR	1162.59	null	AT1G29880.1 /
	1	QE_Plus_YangJing_TCP_Bo_3_33per_20171106.23669.23669.2.0.dta	2	1162.59	1	0.00298534	0.003943	3.39158	1	1
313	AGDGQEIVELTDSNMR	1734.8	null	AT5G49810.1 /
	1	QE_Plus_YangJing_TCP_Bo_1_33per_20171106.22549.22549.2.0.dta	2	1734.8	1	0.000571845	0.004351	2.50808	1	1
	2	QE_Plus_YangJing_TCP_Bo_1_33per_20171106.18652.18652.2.0.dta	2	1750.8	1	0.00474834	0.007241	4.13584	1	1
	3	QE_Plus_YangJing_TCP_Bo_1_33per_20171106.22505.22505.2.0.dta	2	1734.8	1	0.0333629	0.003331	1.92011	1	1
	4	QE_Plus_YangJing_TCP_Bo_1_33per_20171106.18609.18609.3.1.dta	3	1750.8	1	0.430545	0.010121	5.78081	1	1
314	AGDPITADDLGVGGALTVLMK	2014.05	null	AT1G50480.1 /
	1	QE_Plus_YangJing_TCP_Bo_1_33per_20171106.34005.34005.2.0.dta	2	2014.07	1	3.73522e-06	0.014861	7.37866	1	1
	2	QE_Plus_YangJing_TCP_Bo_1_33per_20171106.31174.31174.2.0.dta	2	2030.05	1	5.87499e-06	0.005036	2.48073	1	1
	3	QE_Plus_YangJing_TCP_Bo_1_33per_20171106.34315.34315.2.0.dta	2	2014.06	1	6.00928e-06	0.010834	5.3792	1	1
	4	QE_Plus_YangJing_TCP_Bo_1_33per_20171106.33822.33822.2.0.dta	2	2014.07	1	7.55268e-06	0.013814	6.85881	1	1
	5	QE_Plus_YangJing_TCP_Bo_3_33per_20171106.34601.34601.2.0.dta	2	2014.06	1	1.25246e-05	0.005255	2.60917	1	1
	6	QE_Plus_YangJing_TCP_Bo_1_33per_20171106.33997.33997.3.0.dta	3	2014.06	1	0.00150572	0.011441	5.68059	1	1
	7	QE_Plus_YangJing_TCP_Bo_3_33per_20171106.34593.34593.3.0.dta	3	2014.06	1	0.00250902	0.003201	1.58933	1	1
	8	QE_Plus_YangJing_TCP_Bo_1_33per_20171106.31215.31215.3.1.dta	3	2030.06	1	0.00924568	0.015028	7.40278	1	1
	9	QE_Plus_YangJing_TCP_Bo_1_33per_20171106.33763.33763.3.1.dta	3	2014.08	1	0.0464113	0.023561	11.6983	1	1
	10	QE_Plus_YangJing_TCP_Bo_1_33per_20171106.31141.31141.3.2.dta	3	2030.06	1	0.0950523	0.012329	6.07326	1	1
	11	QE_Plus_YangJing_TCP_Bo_3_33per_20171106.34549.34549.3.1.dta	3	2014.06	1	0.261492	0.002963	1.47116	1	1
	12	QE_Plus_YangJing_TCP_Bo_1_33per_20171106.34085.34085.3.1.dta	3	2014.07	1	0.353599	0.014808	7.35234	1	1
315	AGDSTPEELANATQVQGDYLPIVR	2544.26	null	AT3G49010.1 /
	1	QE_Plus_YangJing_TCP_Bo_1_33per_20171106.29414.29414.2.0.dta	2	2544.27	1	1.18118e-05	0.011605	4.56125	1	1
	2	QE_Plus_YangJing_TCP_Bo_3_33per_20171106.30523.30523.2.0.dta	2	2544.27	1	0.000110432	0.013439	5.28209	1	1
	3	QE_Plus_YangJing_TCP_Bo_1_33per_20171106.29432.29432.3.0.dta	3	2544.26	1	0.00016209	0.006707	2.63613	1	1
	4	QE_Plus_YangJing_TCP_Bo_3_33per_20171106.30487.30487.3.0.dta	3	2544.27	1	0.00107612	0.011085	4.35687	1	1
	5	QE_Plus_YangJing_TCP_Bo_2_33per_20171106.27134.27134.3.2.dta	3	2544.27	1	0.184958	0.011365	4.46692	1	1
316	AGDTVIFTGTVVVIPDISALAAPGER	2569.39	null	AT5G44635.2 /
	1	QE_Plus_YangJing_TCP_Bo_1_33per_20171106.35030.35030.3.1.dta	3	2569.4	1	0.000463329	0.017451	6.79189	1	1
317	AGDYEVVLSHGQAGIR	1671.84	null	AT3G60450.2 /
	1	QE_Plus_YangJing_TCP_Bo_1_33per_20171106.18337.18337.2.0.dta	2	1671.85	1	4.59533e-05	0.001441	0.861922	1	1
318	AGEDAETLGLTGHER	1555.73	null	AT4G26970.1 /
	1	QE_Plus_YangJing_TCP_Bo_1_33per_20171106.11909.11909.3.0.dta	3	1555.74	1	0.00108561	0.006208	3.9904	1	1
	2	QE_Plus_YangJing_TCP_Bo_3_33per_20171106.11383.11383.2.2.dta	2	1555.74	1	0.102965	0.007672	4.93143	1	1
	3	QE_Plus_YangJing_TCP_Bo_1_33per_20171106.11880.11880.2.0.dta	2	1555.74	1	0.216059	0.00502	3.22677	1	1
319	AGEDTDVGVIR	1131.56	null	AT4G08350.1 /
	1	QE_Plus_YangJing_TCP_Bo_3_33per_20171106.10808.10808.2.0.dta	2	1131.57	1	0.00491562	0.005085	4.49378	1	1
320	AGEFSEYTLPLLWDR	1796.89	null	AT5G20960.1 /
	1	QE_Plus_YangJing_TCP_Bo_2_33per_20171106.30771.30771.2.0.dta	2	1796.89	1	0.0622287	0.00927	5.15893	1	1
321	AGEKIFR	820.468	null	AT1G22840.1 /AT4G10040.1 /
	1	QE_Plus_YangJing_TCP_Bo_2_33per_20171106.3395.3395.2.1.dta	2	820.47	1	0.440057	0.002796	3.40781	1	1
322	AGELSAAEIDNLMTIVANPR	2085.06	null	AT1G22780.1 /AT1G34030.1 /AT4G09800.1 /
	1	QE_Plus_YangJing_TCP_Bo_1_33per_20171106.33913.33913.2.0.dta	2	2085.07	1	1.50713e-06	0.005984	2.86993	1	1
	2	QE_Plus_YangJing_TCP_Bo_3_33per_20171106.34670.34670.2.0.dta	2	2085.07	1	0.000120709	0.006029	2.89152	1	1
	3	QE_Plus_YangJing_TCP_Bo_3_33per_20171106.34653.34653.3.0.dta	3	2085.07	1	0.00248625	0.006073	2.91262	1	1
	4	QE_Plus_YangJing_TCP_Bo_1_33per_20171106.33905.33905.3.0.dta	3	2085.07	1	0.0340856	0.007142	3.42531	1	1
	5	QE_Plus_YangJing_TCP_Bo_4_33per_20171106.29380.29380.3.0.dta	3	2085.07	1	0.0644551	0.008389	4.02338	1	1
	6	QE_Plus_YangJing_TCP_Bo_1_33per_20171106.29626.29626.3.0.dta	3	2101.07	1	0.138754	0.010221	4.86469	1	1
	7	QE_Plus_YangJing_TCP_Bo_1_33per_20171106.29663.29663.3.1.dta	3	2101.07	1	0.225699	0.010257	4.88182	1	1
	8	QE_Plus_YangJing_TCP_Bo_1_33per_20171106.34120.34120.3.2.dta	3	2085.07	1	0.316369	0.008761	4.20179	1	1
	9	QE_Plus_YangJing_TCP_Bo_1_33per_20171106.33946.33946.4.1.dta	4	2085.07	1	0.351442	0.007994	3.83393	1	1
323	AGFAGDDAPR	976.448	null	AT1G49240.1 /AT2G37620.1 /AT2G42100.1 /AT3G12110.1 /AT3G18780.2 /AT3G46520.1 /AT3G53750.1 /AT5G09810.1 /AT5G59370.1 /
	1	QE_Plus_YangJing_TCP_Bo_3_33per_20171106.5950.5950.2.0.dta	2	976.452	1	0.00538896	0.003932	4.02684	1	1
	2	QE_Plus_YangJing_TCP_Bo_2_33per_20171106.5168.5168.2.0.dta	2	976.454	1	0.0189708	0.005328	5.45651	1	1
	3	QE_Plus_YangJing_TCP_Bo_2_33per_20171106.5293.5293.2.0.dta	2	976.453	1	0.0204284	0.004749	4.86355	1	1
	4	QE_Plus_YangJing_TCP_Bo_2_33per_20171106.5556.5556.2.0.dta	2	976.454	1	0.0213929	0.005432	5.56302	1	1
	5	QE_Plus_YangJing_TCP_Bo_2_33per_20171106.5693.5693.2.0.dta	2	976.453	1	0.0412397	0.004383	4.48872	1	1
	6	QE_Plus_YangJing_TCP_Bo_2_33per_20171106.5042.5042.2.0.dta	2	976.451	1	0.457444	0.002727	2.79277	1	1
324	AGFESYVVVHNIAK	1575.82	Acetyl[ProteinN-term](0)	AT4G15520.1 /
	1	QE_Plus_YangJing_TCP_Bo_3_33per_20171106.30093.30093.2.0.dta	2	1575.82	1	0.0027387	0.003171	2.01229	1	1
	2	QE_Plus_YangJing_TCP_Bo_1_33per_20171106.28869.28869.2.1.dta	2	1575.82	1	0.243757	0.008176	5.18842	1	1
325	AGGAQAIAAMAWGTDSCPK	1862.85	Carbamidomethyl[C](17)	AT5G63890.2 /
	1	QE_Plus_YangJing_TCP_Bo_1_33per_20171106.25968.25968.2.1.dta	2	1862.86	1	0.135163	0.004863	2.61051	1	1
326	AGGAYTMNTASAVTVR	1569.77	null	AT3G10950.1 /AT3G60245.1 /
	1	QE_Plus_YangJing_TCP_Bo_3_33per_20171106.16830.16830.2.0.dta	2	1569.78	1	0.000144289	0.006217	3.96046	1	1
	2	QE_Plus_YangJing_TCP_Bo_3_33per_20171106.11521.11521.2.0.dta	2	1585.77	1	0.000348056	0.006653	4.19545	1	1
	3	QE_Plus_YangJing_TCP_Bo_3_33per_20171106.11304.11304.2.0.dta	2	1585.77	1	0.00287498	0.00749	4.72328	1	1
	4	QE_Plus_YangJing_TCP_Bo_3_33per_20171106.11097.11097.2.0.dta	2	1585.76	1	0.0177155	0.000681	0.429446	1	1
	5	QE_Plus_YangJing_TCP_Bo_3_33per_20171106.16836.16836.3.0.dta	3	1569.78	1	0.0335232	0.007792	4.96379	1	1
327	AGGETVAEMVK	1091.54	null	AT2G22250.2 /
	1	QE_Plus_YangJing_TCP_Bo_1_33per_20171106.13660.13660.2.3.dta	2	1091.54	1	0.0357721	0.004488	4.11162	1	1
328	AGGIDEYLLK	1078.58	null	AT4G31460.1 /
	1	QE_Plus_YangJing_TCP_Bo_3_33per_20171106.24801.24801.2.1.dta	2	1078.58	1	0.308538	0.005795	5.37282	1	1
329	AGGIFLPIIK	1028.65	null	AT5G64290.1 /
	1	QE_Plus_YangJing_TCP_Bo_1_33per_20171106.30079.30079.2.0.dta	2	1028.65	1	0.00217867	0.004764	4.63131	1	1
	2	QE_Plus_YangJing_TCP_Bo_2_33per_20171106.27978.27978.2.0.dta	2	1028.66	1	0.103228	0.007723	7.5079	1	1
	3	QE_Plus_YangJing_TCP_Bo_1_33per_20171106.30106.30106.2.1.dta	2	1028.65	1	0.33835	0.004764	4.63131	1	1
330	AGGIFLPLVK	1014.63	null	AT5G12860.1 /
	1	QE_Plus_YangJing_TCP_Bo_2_33per_20171106.27496.27496.2.0.dta	2	1014.64	1	0.00226908	0.006379	6.28699	1	1
	2	QE_Plus_YangJing_TCP_Bo_1_33per_20171106.29435.29435.2.0.dta	2	1014.64	1	0.0028522	0.005673	5.59117	1	1
	3	QE_Plus_YangJing_TCP_Bo_1_33per_20171106.29456.29456.2.1.dta	2	1014.64	1	0.436284	0.005673	5.59117	1	1
331	AGGIGEVMPAHILLGIWSEVESPGHK	2684.39	null	AT4G12060.1 /
	1	QE_Plus_YangJing_TCP_Bo_1_33per_20171106.35186.35186.4.0.dta	4	2684.4	1	0.000366803	0.011218	4.17898	1	1
332	AGGSITAALFLK	1148.67	null	AT2G24200.1 /AT4G30910.2 /AT4G30920.1 /
	1	QE_Plus_YangJing_TCP_Bo_1_33per_20171106.28469.28469.2.0.dta	2	1148.67	1	8.36948e-05	0.00545	4.74463	1	1
	2	QE_Plus_YangJing_TCP_Bo_2_33per_20171106.26665.26665.2.0.dta	2	1148.67	1	0.00387445	0.003624	3.15496	1	1
	3	QE_Plus_YangJing_TCP_Bo_1_33per_20171106.28817.28817.2.2.dta	2	1148.67	1	0.205758	0.005297	4.61143	1	1
	4	QE_Plus_YangJing_TCP_Bo_2_33per_20171106.26651.26651.2.1.dta	2	1148.67	1	0.285222	0.003506	3.05223	1	1
333	AGHDYDGGRDLDDFVSFINEK	2370.06	null	AT2G47470.1 /
	1	QE_Plus_YangJing_TCP_Bo_2_33per_20171106.26840.26840.3.0.dta	3	2370.08	1	0.123192	0.017714	7.47406	1	1
334	AGIALSDKFVK	1148.67	null	AT1G13440.1 /AT3G04120.1 /
	1	QE_Plus_YangJing_TCP_Bo_4_33per_20171106.17582.17582.3.0.dta	3	1148.68	1	0.0326641	0.008291	7.21793	1	1
	2	QE_Plus_YangJing_TCP_Bo_2_33per_20171106.16607.16607.3.0.dta	3	1148.67	1	0.0541734	0.006198	5.39582	1	1
	3	QE_Plus_YangJing_TCP_Bo_1_33per_20171106.18267.18267.3.0.dta	3	1148.67	1	0.0572006	0.004616	4.01857	1	1
	4	QE_Plus_YangJing_TCP_Bo_2_33per_20171106.16588.16588.2.0.dta	2	1148.67	1	0.142098	0.005804	5.05281	1	1
335	AGIGPITQDWEPVVIR	1792.96	Acetyl[ProteinN-term](0)	AT2G42680.1 /AT3G58680.1 /
	1	QE_Plus_YangJing_TCP_Bo_1_33per_20171106.34087.34087.2.0.dta	2	1792.97	1	4.21135e-05	0.008428	4.70061	1	1
	2	QE_Plus_YangJing_TCP_Bo_2_33per_20171106.30843.30843.2.0.dta	2	1792.97	1	0.000822113	0.005911	3.29678	1	1
	3	QE_Plus_YangJing_TCP_Bo_1_33per_20171106.34107.34107.3.0.dta	3	1792.97	1	0.00326111	0.009177	5.11835	1	1
	4	QE_Plus_YangJing_TCP_Bo_2_33per_20171106.30820.30820.3.0.dta	3	1792.97	1	0.23755	0.007888	4.39943	1	1
336	AGIIASLNAR	985.579	null	AT2G16440.1 /
	1	QE_Plus_YangJing_TCP_Bo_3_33per_20171106.19375.19375.2.0.dta	2	985.583	1	0.0195854	0.00383	3.88604	1	1
337	AGIIDPLK	826.503	null	AT2G33210.1 /AT3G23990.1 /
	1	QE_Plus_YangJing_TCP_Bo_3_33per_20171106.20623.20623.2.0.dta	2	826.507	1	0.0472752	0.003813	4.61341	1	1
	2	QE_Plus_YangJing_TCP_Bo_3_33per_20171106.20799.20799.2.0.dta	2	826.508	1	0.0969091	0.005007	6.05805	1	1
338	AGIIDPLKVIR	1194.76	null	AT2G33210.1 /AT3G23990.1 /
	1	QE_Plus_YangJing_TCP_Bo_4_33per_20171106.24509.24509.3.2.dta	3	1194.76	1	0.399237	0.004716	3.94725	1	1
339	AGIIDPVK	812.488	null	AT3G13860.1 /
	1	QE_Plus_YangJing_TCP_Bo_3_33per_20171106.13664.13664.2.0.dta	2	812.492	1	0.115671	0.004385	5.39701	1	1
	2	QE_Plus_YangJing_TCP_Bo_3_33per_20171106.13488.13488.2.0.dta	2	812.491	1	0.397514	0.003306	4.06898	1	1
340	AGIIDPVKVIR	1180.74	null	AT3G13860.1 /
	1	QE_Plus_YangJing_TCP_Bo_2_33per_20171106.19535.19535.3.0.dta	3	1180.75	1	0.157321	0.004989	4.22531	1	1
341	AGIIFQISK	976.583	null	AT5G26570.1 /
	1	QE_Plus_YangJing_TCP_Bo_3_33per_20171106.25137.25137.2.0.dta	2	976.585	1	0.0136648	0.002911	2.9808	1	1
342	AGIITEELNK	1087.6	null	AT1G36390.1 /
	1	QE_Plus_YangJing_TCP_Bo_3_33per_20171106.17951.17951.2.0.dta	2	1087.6	1	0.00369685	0.00337	3.09857	1	1
343	AGIIVLAEGR	998.599	null	AT4G13940.1 /
	1	QE_Plus_YangJing_TCP_Bo_3_33per_20171106.22428.22428.2.0.dta	2	998.604	1	0.00923506	0.005009	5.01603	1	1
	2	QE_Plus_YangJing_TCP_Bo_3_33per_20171106.22241.22241.2.0.dta	2	998.605	1	0.0110688	0.005711	5.71901	1	1
	3	QE_Plus_YangJing_TCP_Bo_1_33per_20171106.21703.21703.2.1.dta	2	998.601	1	0.0250799	0.002089	2.09193	1	1
	4	QE_Plus_YangJing_TCP_Bo_4_33per_20171106.20392.20392.2.0.dta	2	998.607	1	0.0692415	0.00725	7.26017	1	1
	5	QE_Plus_YangJing_TCP_Bo_2_33per_20171106.19702.19702.2.0.dta	2	998.605	1	0.117736	0.006072	6.08052	1	1
344	AGIQFPVGR	944.531	null	AT2G38810.1 /AT3G54560.1 /
	1	QE_Plus_YangJing_TCP_Bo_3_33per_20171106.21564.21564.2.0.dta	2	944.537	1	0.0109741	0.005962	6.31213	1	1
	2	QE_Plus_YangJing_TCP_Bo_2_33per_20171106.19061.19061.2.0.dta	2	944.539	1	0.0194029	0.007362	7.79434	1	1
	3	QE_Plus_YangJing_TCP_Bo_2_33per_20171106.19213.19213.2.0.dta	2	944.536	1	0.0399986	0.005254	5.56255	1	1
345	AGITTVLNSR	1031.58	null	AT2G07690.1 /
	1	QE_Plus_YangJing_TCP_Bo_3_33per_20171106.18240.18240.2.0.dta	2	1031.59	1	0.0139644	0.005138	4.98069	1	1
	2	QE_Plus_YangJing_TCP_Bo_3_33per_20171106.18409.18409.2.0.dta	2	1031.59	1	0.0263321	0.006364	6.16915	1	1
346	AGIVESLDALVK	1214.7	null	AT2G47470.1 /
	1	QE_Plus_YangJing_TCP_Bo_1_33per_20171106.30729.30729.2.0.dta	2	1214.71	1	0.000434991	0.006666	5.48778	1	1
	2	QE_Plus_YangJing_TCP_Bo_2_33per_20171106.28418.28418.2.0.dta	2	1214.71	1	0.072401	0.01059	8.71821	1	1
	3	QE_Plus_YangJing_TCP_Bo_1_33per_20171106.30672.30672.2.2.dta	2	1214.71	1	0.298389	0.006605	5.43756	1	1
347	AGIVGLPNVGK	1024.61	null	AT1G56050.1 /
	1	QE_Plus_YangJing_TCP_Bo_3_33per_20171106.21899.21899.2.2.dta	2	1024.62	1	0.08629	0.003721	3.63161	1	1
	2	QE_Plus_YangJing_TCP_Bo_3_33per_20171106.22010.22010.2.2.dta	2	1024.62	1	0.0954928	0.004396	4.29039	1	1
348	AGIVIEVK	828.519	null	AT1G61250.1 /
	1	QE_Plus_YangJing_TCP_Bo_1_33per_20171106.17406.17406.2.1.dta	2	828.523	1	0.172238	0.004115	4.96669	1	1
349	AGIVTSLQAR	1015.59	null	AT1G44900.1 /
	1	QE_Plus_YangJing_TCP_Bo_2_33per_20171106.13376.13376.2.0.dta	2	1015.59	1	0.043443	0.000327	0.321981	1	1
	2	QE_Plus_YangJing_TCP_Bo_2_33per_20171106.13419.13419.2.0.dta	2	1015.59	1	0.0678269	-0.001789	-1.76154	1	1
350	AGKFPTLVSHQESLEAK	1841.98	null	AT2G27530.1 /
	1	QE_Plus_YangJing_TCP_Bo_3_33per_20171106.16008.16008.2.0.dta	2	1841.98	1	0.000207071	0.008848	4.80354	1	1
	2	QE_Plus_YangJing_TCP_Bo_3_33per_20171106.16173.16173.2.0.dta	2	1841.98	1	0.000444752	0.008271	4.49029	1	1
	3	QE_Plus_YangJing_TCP_Bo_1_33per_20171106.16058.16058.2.0.dta	2	1841.99	1	0.0373312	0.00983	5.33666	1	1
	4	QE_Plus_YangJing_TCP_Bo_3_33per_20171106.16122.16122.4.0.dta	4	1841.99	1	0.0419328	0.010179	5.52613	1	1
	5	QE_Plus_YangJing_TCP_Bo_3_33per_20171106.16145.16145.3.0.dta	3	1841.99	1	0.0668397	0.01014	5.50496	1	1
	6	QE_Plus_YangJing_TCP_Bo_1_33per_20171106.16050.16050.3.0.dta	3	1841.98	1	0.125011	0.007352	3.99137	1	1
	7	QE_Plus_YangJing_TCP_Bo_3_33per_20171106.15955.15955.4.0.dta	4	1841.99	1	0.13732	0.010559	5.73243	1	1
	8	QE_Plus_YangJing_TCP_Bo_3_33per_20171106.15970.15970.3.0.dta	3	1841.99	1	0.204486	0.01174	6.37359	1	1
	9	QE_Plus_YangJing_TCP_Bo_1_33per_20171106.16068.16068.4.0.dta	4	1841.98	1	0.251677	0.008271	4.49029	1	1
	10	QE_Plus_YangJing_TCP_Bo_1_33per_20171106.15889.15889.3.0.dta	3	1841.98	1	0.390377	0.006765	3.67269	1	1
	11	QE_Plus_YangJing_TCP_Bo_1_33per_20171106.15899.15899.4.0.dta	4	1841.98	1	0.459745	0.007848	4.26064	1	1
351	AGKFPTLVSHQESLESK	1857.97	null	AT1G08360.1 /AT5G22440.1 /
	1	QE_Plus_YangJing_TCP_Bo_1_33per_20171106.15332.15332.2.0.dta	2	1857.98	1	0.000124064	0.006342	3.4134	1	1
	2	QE_Plus_YangJing_TCP_Bo_3_33per_20171106.15523.15523.2.0.dta	2	1857.98	1	0.000540098	0.010286	5.53615	1	1
	3	QE_Plus_YangJing_TCP_Bo_1_33per_20171106.15344.15344.3.0.dta	3	1857.98	1	0.00142434	0.005733	3.08562	1	1
	4	QE_Plus_YangJing_TCP_Bo_1_33per_20171106.15383.15383.4.0.dta	4	1857.98	1	0.00148326	0.006067	3.26539	1	1
	5	QE_Plus_YangJing_TCP_Bo_1_33per_20171106.15224.15224.4.0.dta	4	1857.98	1	0.00222965	0.005769	3.105	1	1
	6	QE_Plus_YangJing_TCP_Bo_3_33per_20171106.15467.15467.3.0.dta	3	1857.98	1	0.00411817	0.010168	5.47264	1	1
	7	QE_Plus_YangJing_TCP_Bo_1_33per_20171106.15414.15414.4.1.dta	4	1857.98	1	0.0208784	0.005419	2.91662	1	1
	8	QE_Plus_YangJing_TCP_Bo_3_33per_20171106.15450.15450.4.0.dta	4	1857.98	1	0.0302105	0.010112	5.4425	1	1
352	AGLDAISDTYSIIRDEAAR	2037.02	null	AT4G02060.1 /
	1	QE_Plus_YangJing_TCP_Bo_3_33per_20171106.31387.31387.3.0.dta	3	2037.03	1	0.00135039	0.005933	2.91258	1	1
353	AGLEEPLEQIHK	1363.72	null	AT3G45030.1 /AT5G62300.1 /
	1	QE_Plus_YangJing_TCP_Bo_3_33per_20171106.18291.18291.2.0.dta	2	1363.73	1	0.00808281	0.006092	4.46719	1	1
	2	QE_Plus_YangJing_TCP_Bo_3_33per_20171106.18390.18390.3.0.dta	3	1363.73	1	0.0108687	0.007925	5.8113	1	1
	3	QE_Plus_YangJing_TCP_Bo_3_33per_20171106.18471.18471.2.0.dta	2	1363.73	1	0.0110609	0.00795	5.82964	1	1
354	AGLEEPLEQIHKIR	1632.91	null	AT3G45030.1 /AT5G62300.1 /
	1	QE_Plus_YangJing_TCP_Bo_2_33per_20171106.18549.18549.4.1.dta	4	1632.92	1	0.449034	0.011152	6.82954	1	1
355	AGLPASAIDWLLLHQANQR	2074.12	null	AT1G62640.1 /
	1	QE_Plus_YangJing_TCP_Bo_3_33per_20171106.34210.34210.3.5.dta	3	2074.14	1	0.161378	0.017167	8.27677	1	1
356	AGLQFPVGR	944.531	null	AT1G08880.1 /AT1G51060.1 /AT1G52740.1 /AT1G54690.1 /AT3G20670.1 /AT4G27230.1 /AT5G27670.1 /AT5G54640.1 /AT5G59870.1 /
	1	QE_Plus_YangJing_TCP_Bo_2_33per_20171106.18903.18903.2.0.dta	2	944.537	1	0.0877006	0.005463	5.78382	1	1
	2	QE_Plus_YangJing_TCP_Bo_4_33per_20171106.19445.19445.2.0.dta	2	944.534	1	0.212835	0.003206	3.39428	1	1
357	AGLQYVGPDLDAMK	1477.74	null	AT1G29150.1 /
	1	QE_Plus_YangJing_TCP_Bo_3_33per_20171106.27569.27569.2.0.dta	2	1477.74	1	0.00553694	0.006894	4.66525	1	1
358	AGMASDGTQYDPR	1410.6	Acetyl[ProteinN-term](0)	AT1G72730.1 /
	1	QE_Plus_YangJing_TCP_Bo_3_33per_20171106.15478.15478.2.0.dta	2	1410.6	1	0.0679895	0.005419	3.84164	1	1
359	AGMGLIELR	959.534	null	AT3G27280.1 /AT5G40770.1 /
	1	QE_Plus_YangJing_TCP_Bo_2_33per_20171106.23021.23021.2.0.dta	2	959.541	1	0.0375297	0.006973	7.26707	1	1
	2	QE_Plus_YangJing_TCP_Bo_2_33per_20171106.23183.23183.2.1.dta	2	959.539	1	0.242139	0.004827	5.03057	1	1
360	AGMIFYR	857.434	null	AT4G13890.1 /AT4G13930.1 /
	1	QE_Plus_YangJing_TCP_Bo_4_33per_20171106.18896.18896.2.0.dta	2	857.438	1	0.440112	0.004596	5.36018	1	1
361	AGMPTVSVNHDTGGGSAIR	1826.88	null	AT1G64550.1 /
	1	QE_Plus_YangJing_TCP_Bo_1_33per_20171106.13510.13510.3.0.dta	3	1826.89	1	0.0007225	0.006403	3.50488	1	1
	2	QE_Plus_YangJing_TCP_Bo_3_33per_20171106.13935.13935.3.0.dta	3	1826.89	1	0.0176218	0.008785	4.80874	1	1
	3	QE_Plus_YangJing_TCP_Bo_3_33per_20171106.7956.7956.3.0.dta	3	1842.88	1	0.0331952	0.008714	4.72848	1	1
	4	QE_Plus_YangJing_TCP_Bo_3_33per_20171106.13857.13857.3.0.dta	3	1826.89	1	0.424242	0.009029	4.9423	1	1
362	AGNKGAETALTALEMASLFEHHLK	2539.3	null	AT2G44050.1 /
	1	QE_Plus_YangJing_TCP_Bo_2_33per_20171106.28433.28433.5.0.dta	5	2539.32	1	0.0043121	0.021687	8.54055	1	1
	2	QE_Plus_YangJing_TCP_Bo_1_33per_20171106.30555.30555.5.0.dta	5	2539.31	1	0.0247099	0.010021	3.94637	1	1
	3	QE_Plus_YangJing_TCP_Bo_2_33per_20171106.28410.28410.4.1.dta	4	2539.32	1	0.0267223	0.021105	8.31136	1	1
	4	QE_Plus_YangJing_TCP_Bo_4_33per_20171106.27920.27920.5.0.dta	5	2539.32	1	0.271379	0.018588	7.32014	1	1
363	AGNLIPVSVK	997.604	null	AT1G23100.1 /
	1	QE_Plus_YangJing_TCP_Bo_1_33per_20171106.19221.19221.2.0.dta	2	997.608	1	0.0105013	0.00425	4.26021	1	1
364	AGNPILQLR	981.584	null	AT4G02060.1 /
	1	QE_Plus_YangJing_TCP_Bo_3_33per_20171106.21812.21812.2.0.dta	2	981.589	1	0.0818021	0.005123	5.21912	1	1
365	AGNWLIGGDLQVLEPIK	1823.01	null	AT5G43780.1 /
	1	QE_Plus_YangJing_TCP_Bo_3_33per_20171106.34262.34262.2.0.dta	2	1823.01	1	0.000461489	0.00836	4.58583	1	1
	2	QE_Plus_YangJing_TCP_Bo_3_33per_20171106.34258.34258.3.0.dta	3	1823.01	1	0.415305	6.2e-05	0.03401	1	1
366	AGPISHGASSPATLLK	1506.83	null	AT4G17510.1 /
	1	QE_Plus_YangJing_TCP_Bo_3_33per_20171106.15947.15947.2.0.dta	2	1506.83	1	9.03496e-06	0.005947	3.9467	1	1
	2	QE_Plus_YangJing_TCP_Bo_3_33per_20171106.15785.15785.2.0.dta	2	1506.83	1	3.41744e-05	0.005936	3.9394	1	1
	3	QE_Plus_YangJing_TCP_Bo_3_33per_20171106.15902.15902.3.0.dta	3	1506.84	1	0.000150327	0.008439	5.60051	1	1
367	AGPSPWLK	855.472	null	AT1G74260.1 /
	1	QE_Plus_YangJing_TCP_Bo_3_33per_20171106.16590.16590.2.0.dta	2	855.477	1	0.0258773	0.004907	5.73601	1	1
368	AGSAPEGTQFDTR	1378.62	Acetyl[ProteinN-term](0)	AT1G54270.1 /
	1	QE_Plus_YangJing_TCP_Bo_1_33per_20171106.13415.13415.2.0.dta	2	1378.63	1	0.00175831	0.003956	2.86953	1	1
	2	QE_Plus_YangJing_TCP_Bo_1_33per_20171106.13453.13453.2.1.dta	2	1378.63	1	0.0226565	0.00388	2.8144	1	1
	3	QE_Plus_YangJing_TCP_Bo_3_33per_20171106.7701.7701.2.1.dta	2	1336.62	1	0.0390511	0.006665	4.98649	1	1
	4	QE_Plus_YangJing_TCP_Bo_3_33per_20171106.14214.14214.2.0.dta	2	1378.63	1	0.040523	0.006888	4.99629	1	1
	5	QE_Plus_YangJing_TCP_Bo_3_33per_20171106.14403.14403.2.0.dta	2	1378.63	1	0.0696518	0.007491	5.43368	1	1
	6	QE_Plus_YangJing_TCP_Bo_3_33per_20171106.10489.10489.2.0.dta	2	1378.63	1	0.0739034	0.002619	1.89972	1	1
369	AGSFPASVSTMAK	1253.62	null	AT1G23900.1 /
	1	QE_Plus_YangJing_TCP_Bo_3_33per_20171106.18353.18353.2.1.dta	2	1253.63	1	0.251688	0.011193	8.92855	1	1
370	AGSGVATLGLPDSPGVPK	1622.87	null	AT3G48730.1 /AT5G63570.1 /
	1	QE_Plus_YangJing_TCP_Bo_1_33per_20171106.23119.23119.2.0.dta	2	1622.88	1	0.00246514	0.009564	5.89325	1	1
371	AGSLFIVPR	959.567	null	AT1G07750.1 /
	1	QE_Plus_YangJing_TCP_Bo_2_33per_20171106.22699.22699.2.0.dta	2	959.57	1	0.0381953	0.003114	3.24521	1	1
	2	QE_Plus_YangJing_TCP_Bo_1_33per_20171106.23848.23848.2.1.dta	2	959.572	1	0.0905276	0.004558	4.75006	1	1
372	AGSLPASVSTSGK	1161.61	null	AT1G60070.2 /
	1	QE_Plus_YangJing_TCP_Bo_3_33per_20171106.7866.7866.2.0.dta	2	1161.62	1	0.0656662	0.006034	5.19451	1	1
373	AGSNILHK	881.484	Acetyl[ProteinN-term](0)	AT4G28400.1 /
	1	QE_Plus_YangJing_TCP_Bo_1_33per_20171106.7867.7867.2.0.dta	2	881.487	1	0.0208698	0.002843	3.22524	1	1
374	AGSSEDFTNSVSNPDNIKR	2037.95	null	AT1G74020.1 /
	1	QE_Plus_YangJing_TCP_Bo_2_33per_20171106.12276.12276.3.0.dta	3	2037.96	1	0.119411	0.012353	6.06149	1	1
375	AGSVEPAHHHTFGHDLVVIK	2151.11	null	AT3G04880.1 /
	1	QE_Plus_YangJing_TCP_Bo_1_33per_20171106.13257.13257.3.0.dta	3	2151.12	1	0.000950283	0.006578	3.05796	1	1
	2	QE_Plus_YangJing_TCP_Bo_1_33per_20171106.13244.13244.4.0.dta	4	2151.12	1	0.00143252	0.008064	3.74876	1	1
	3	QE_Plus_YangJing_TCP_Bo_3_33per_20171106.12890.12890.3.0.dta	3	2151.12	1	0.0220639	0.010271	4.77475	1	1
	4	QE_Plus_YangJing_TCP_Bo_1_33per_20171106.13274.13274.5.0.dta	5	2151.12	1	0.0257724	0.008529	3.96493	1	1
376	AGSVFTALGSDGGVK	1365.7	null	AT4G27450.1 /
	1	QE_Plus_YangJing_TCP_Bo_3_33per_20171106.23908.23908.2.0.dta	2	1365.7	1	0.000675245	0.002182	1.59771	1	1
377	AGTIIPR	727.446	null	AT5G63840.2 /
	1	QE_Plus_YangJing_TCP_Bo_2_33per_20171106.7692.7692.2.0.dta	2	727.448	1	0.41088	0.001514	2.08125	1	1
	2	QE_Plus_YangJing_TCP_Bo_2_33per_20171106.7547.7547.2.1.dta	2	727.448	1	0.48646	0.002422	3.32946	1	1
378	AGTNDSCPLVK	1203.57	Acetyl[ProteinN-term](0);Carbamidomethyl[C](7)	AT4G08520.1 /
	1	QE_Plus_YangJing_TCP_Bo_1_33per_20171106.12310.12310.2.0.dta	2	1203.57	1	0.00440829	0.005799	4.81818	1	1
379	AGTSGLLNAVKPK	1255.74	null	AT2G40765.1 /
	1	QE_Plus_YangJing_TCP_Bo_2_33per_20171106.13788.13788.2.0.dta	2	1255.74	1	0.012336	0.008146	6.48703	1	1
	2	QE_Plus_YangJing_TCP_Bo_1_33per_20171106.15722.15722.2.0.dta	2	1255.74	1	0.0144529	0.005818	4.63314	1	1
	3	QE_Plus_YangJing_TCP_Bo_1_33per_20171106.15696.15696.3.0.dta	3	1255.74	1	0.0439524	0.006413	5.10696	1	1
	4	QE_Plus_YangJing_TCP_Bo_2_33per_20171106.13778.13778.3.0.dta	3	1255.75	1	0.331215	0.009246	7.36301	1	1
380	AGVIPTLTR	927.562	null	AT3G46510.1 /
	1	QE_Plus_YangJing_TCP_Bo_3_33per_20171106.20072.20072.2.2.dta	2	927.57	1	0.162917	0.007498	8.08356	1	1
381	AGVLLHPTSFR	1197.67	null	AT5G64860.1 /
	1	QE_Plus_YangJing_TCP_Bo_3_33per_20171106.17993.17993.3.2.dta	3	1197.68	1	0.289375	0.005418	4.52377	1	1
382	AGVLVGTGMGGLTVFSEGVQNLIEK	2492.31	Oxidation[M](9)	AT5G46290.3 /
	1	QE_Plus_YangJing_TCP_Bo_1_33per_20171106.34113.34113.2.0.dta	2	2492.33	1	0.000985161	0.022961	9.21275	1	1
	2	QE_Plus_YangJing_TCP_Bo_1_33per_20171106.34074.34074.3.0.dta	3	2492.33	1	0.00162165	0.020497	8.22411	1	1
	3	QE_Plus_YangJing_TCP_Bo_3_33per_20171106.34815.34815.3.0.dta	3	2492.31	1	0.00426937	0.006314	2.5334	1	1
383	AGWGVMTSHR	1101.53	null	AT2G36530.1 /
	1	QE_Plus_YangJing_TCP_Bo_1_33per_20171106.12385.12385.2.0.dta	2	1101.53	1	0.011803	0.002365	2.14702	1	1
	2	QE_Plus_YangJing_TCP_Bo_1_33per_20171106.10508.10508.2.1.dta	2	1101.53	1	0.0192968	0.005638	5.11836	1	1
	3	QE_Plus_YangJing_TCP_Bo_1_33per_20171106.10441.10441.2.0.dta	2	1101.53	1	0.0392867	0.006235	5.66033	1	1
	4	QE_Plus_YangJing_TCP_Bo_1_33per_20171106.12183.12183.2.0.dta	2	1101.53	1	0.0394349	0.005013	4.55096	1	1
	5	QE_Plus_YangJing_TCP_Bo_1_33per_20171106.2547.2547.2.1.dta	2	1117.53	1	0.403306	0.004811	4.30507	1	1
	6	QE_Plus_YangJing_TCP_Bo_1_33per_20171106.10506.10506.3.0.dta	3	1101.53	1	0.414139	0.005333	4.84147	1	1
	7	QE_Plus_YangJing_TCP_Bo_1_33per_20171106.12244.12244.3.0.dta	3	1101.53	1	0.418993	0.005386	4.88958	1	1
	8	QE_Plus_YangJing_TCP_Bo_1_33per_20171106.2687.2687.2.1.dta	2	1117.53	1	0.430476	0.00444	3.97308	1	1
	9	QE_Plus_YangJing_TCP_Bo_1_33per_20171106.2812.2812.2.1.dta	2	1117.52	1	0.432639	0.0039	3.48987	1	1
384	AGYDDPAIVTGIGTIDGK	1762.89	null	AT2G38040.1 /
	1	QE_Plus_YangJing_TCP_Bo_1_33per_20171106.26809.26809.2.1.dta	2	1762.89	1	0.000433039	0.005986	3.39557	1	1
385	AHAESVNLQFENPLDENTAR	2255.07	null	AT1G14810.1 /
	1	QE_Plus_YangJing_TCP_Bo_1_33per_20171106.24225.24225.2.0.dta	2	2255.08	1	7.91692e-06	0.007422	3.29125	1	1
	2	QE_Plus_YangJing_TCP_Bo_1_33per_20171106.24172.24172.3.0.dta	3	2255.07	1	0.000847324	0.005959	2.64249	1	1
	3	QE_Plus_YangJing_TCP_Bo_3_33per_20171106.25697.25697.3.0.dta	3	2255.08	1	0.00218228	0.007324	3.24779	1	1
	4	QE_Plus_YangJing_TCP_Bo_3_33per_20171106.25597.25597.3.0.dta	3	2255.08	1	0.0039251	0.012816	5.6832	1	1
386	AHASMLAHQGLITDSDKDSILR	2379.21	null	AT5G10920.1 /
	1	QE_Plus_YangJing_TCP_Bo_1_33per_20171106.19629.19629.4.0.dta	4	2379.22	1	0.000282805	0.011422	4.80076	1	1
387	AHAVHPITALQIEWSLWSR	2215.18	null	AT1G60730.3 /
	1	QE_Plus_YangJing_TCP_Bo_1_33per_20171106.30855.30855.3.0.dta	3	2215.19	1	0.000224338	0.009938	4.48632	1	1
	2	QE_Plus_YangJing_TCP_Bo_1_33per_20171106.30874.30874.4.0.dta	4	2215.19	1	0.0022914	0.008965	4.04708	1	1
388	AHAVHPITAVQIEWSLWTR	2215.18	null	AT1G60710.1 /
	1	QE_Plus_YangJing_TCP_Bo_1_33per_20171106.30144.30144.3.0.dta	3	2215.19	1	0.00019393	0.010196	4.60279	1	1
	2	QE_Plus_YangJing_TCP_Bo_1_33per_20171106.30109.30109.4.0.dta	4	2215.19	1	0.00281285	0.011997	5.41582	1	1
389	AHDGGVVAVELSR	1309.69	null	AT5G24710.1 /
	1	QE_Plus_YangJing_TCP_Bo_3_33per_20171106.14015.14015.3.0.dta	3	1309.69	1	0.0482618	0.007793	5.95028	1	1
390	AHELGLVVLMDIVHSHASK	2056.1	null	AT2G36390.1 /AT5G03650.1 /
	1	QE_Plus_YangJing_TCP_Bo_1_33per_20171106.30368.30368.5.0.dta	5	2056.11	1	0.00026646	0.009073	4.41272	1	1
	2	QE_Plus_YangJing_TCP_Bo_1_33per_20171106.30355.30355.4.0.dta	4	2056.11	1	0.00032116	0.009269	4.50805	1	1
	3	QE_Plus_YangJing_TCP_Bo_1_33per_20171106.30394.30394.3.0.dta	3	2056.11	1	0.000421382	0.007679	3.73474	1	1
	4	QE_Plus_YangJing_TCP_Bo_3_33per_20171106.36129.36129.4.0.dta	4	2056.13	1	0.00103772	0.029192	14.1977	1	1
	5	QE_Plus_YangJing_TCP_Bo_4_33per_20171106.28110.28110.4.0.dta	4	2056.12	1	0.00131566	0.016055	7.80847	1	1
	6	QE_Plus_YangJing_TCP_Bo_3_33per_20171106.31673.31673.5.0.dta	5	2056.11	1	0.00209589	0.009655	4.69578	1	1
	7	QE_Plus_YangJing_TCP_Bo_3_33per_20171106.36138.36138.5.0.dta	5	2056.13	1	0.00391082	0.027661	13.4531	1	1
	8	QE_Plus_YangJing_TCP_Bo_1_33per_20171106.28090.28090.4.0.dta	4	2072.1	1	0.12134	0.008564	4.13301	1	1
391	AHELSTIEGYSGYGAEQGAK	2067.96	null	AT4G33680.1 /
	1	QE_Plus_YangJing_TCP_Bo_1_33per_20171106.17390.17390.3.0.dta	3	2067.97	1	0.212323	0.007243	3.50248	1	1
392	AHETGEAAPIPITVR	1561.83	null	AT2G07690.1 /
	1	QE_Plus_YangJing_TCP_Bo_1_33per_20171106.16979.16979.2.0.dta	2	1561.84	1	0.000651521	0.007695	4.9269	1	1
	2	QE_Plus_YangJing_TCP_Bo_3_33per_20171106.17327.17327.3.0.dta	3	1561.84	1	0.216478	0.005133	3.28652	1	1
393	AHGEETVKIPLTLIYDDIK	2155.16	null	AT2G44060.1 /
	1	QE_Plus_YangJing_TCP_Bo_1_33per_20171106.29731.29731.3.0.dta	3	2155.17	1	0.00247764	0.007959	3.69299	1	1
	2	QE_Plus_YangJing_TCP_Bo_1_33per_20171106.29691.29691.4.0.dta	4	2155.17	1	0.0103206	0.010153	4.71101	1	1
394	AHGEGDLGTQALLLALER	1863.99	null	AT4G29120.1 /
	1	QE_Plus_YangJing_TCP_Bo_1_33per_20171106.30475.30475.3.0.dta	3	1864	1	0.0599022	0.010834	5.81226	1	1
395	AHGGGLSGQAQAITLGVAR	1763.95	null	AT1G74970.1 /
	1	QE_Plus_YangJing_TCP_Bo_3_33per_20171106.20195.20195.3.0.dta	3	1763.96	1	0.00580496	0.0042	2.38102	1	1
396	AHGGVSVFGGVGER	1328.67	null	ATCG00480.1 /
	1	QE_Plus_YangJing_TCP_Bo_2_33per_20171106.13257.13257.2.0.dta	2	1328.68	1	0.0162676	0.006276	4.72352	1	1
397	AHGLAPEIPEDLYHLIK	1916.03	null	AT3G60770.1 /AT4G00100.1 /
	1	QE_Plus_YangJing_TCP_Bo_1_33per_20171106.29399.29399.4.0.dta	4	1916.04	1	0.00997597	0.00847	4.42061	1	1
	2	QE_Plus_YangJing_TCP_Bo_3_33per_20171106.34819.34819.3.0.dta	3	1916.04	1	0.0296148	0.009581	5.00045	1	1
398	AHGPIPETGSVVIAR	1503.83	null	AT5G38890.1 /
	1	QE_Plus_YangJing_TCP_Bo_3_33per_20171106.16826.16826.2.0.dta	2	1503.83	1	0.00111467	0.005951	3.95723	1	1
399	AHGTAVGLPSEDDMGNSEVGHNALGAGR	2735.24	Oxidation[M](14)	AT1G09780.1 /AT3G08590.1 /
	1	QE_Plus_YangJing_TCP_Bo_1_33per_20171106.14160.14160.3.0.dta	3	2735.25	1	3.54383e-06	0.005487	2.00604	1	1
	2	QE_Plus_YangJing_TCP_Bo_1_33per_20171106.17802.17802.4.0.dta	4	2719.26	1	7.68525e-06	0.012255	4.50676	1	1
	3	QE_Plus_YangJing_TCP_Bo_1_33per_20171106.14156.14156.4.0.dta	4	2735.25	1	1.03429e-05	0.008572	3.13391	1	1
	4	QE_Plus_YangJing_TCP_Bo_1_33per_20171106.17824.17824.3.0.dta	3	2719.26	1	1.84394e-05	0.012547	4.61414	1	1
400	AHIPLYLYPFLNTTSK	1878.02	null	AT3G20800.1 /
	1	QE_Plus_YangJing_TCP_Bo_3_33per_20171106.32065.32065.2.0.dta	2	1878.02	1	0.0439566	0.001671	0.889769	1	1
401	AHMMEIQINGGTIAQK	1741.87	null	AT1G43170.1 /
	1	QE_Plus_YangJing_TCP_Bo_3_33per_20171106.20960.20960.2.0.dta	2	1741.88	1	0.000390321	0.009677	5.55552	1	1
	2	QE_Plus_YangJing_TCP_Bo_3_33per_20171106.20930.20930.3.0.dta	3	1741.88	1	0.026598	0.01169	6.71117	1	1
	3	QE_Plus_YangJing_TCP_Bo_3_33per_20171106.21036.21036.3.1.dta	3	1741.88	1	0.257025	0.012016	6.89832	1	1
402	AHPDLIHAFQNAAATGR	1789.91	null	AT3G52140.4 /
	1	QE_Plus_YangJing_TCP_Bo_3_33per_20171106.23473.23473.2.0.dta	2	1789.92	1	0.000147144	0.0108	6.03383	1	1
	2	QE_Plus_YangJing_TCP_Bo_3_33per_20171106.23441.23441.3.0.dta	3	1789.92	1	0.104756	0.011114	6.20925	1	1
	3	QE_Plus_YangJing_TCP_Bo_3_33per_20171106.23523.23523.3.0.dta	3	1789.92	1	0.112131	0.010982	6.13551	1	1
	4	QE_Plus_YangJing_TCP_Bo_3_33per_20171106.23492.23492.4.0.dta	4	1789.92	1	0.316711	0.00861	4.8103	1	1
403	AHPGNPVISEFEWTTGETPR	2225.06	null	AT1G15340.1 /
	1	QE_Plus_YangJing_TCP_Bo_1_33per_20171106.27415.27415.3.1.dta	3	2225.07	1	0.0869125	0.011999	5.39266	1	1
404	AHQNQTTNQTVFLKPAK	1926.02	null	AT1G37130.1 /
	1	QE_Plus_YangJing_TCP_Bo_3_33per_20171106.8014.8014.4.0.dta	4	1926.03	1	0.311883	0.013275	6.89245	1	1
405	AHQVVEDGYEFFAK	1639.78	null	AT4G11240.1 /
	1	QE_Plus_YangJing_TCP_Bo_2_33per_20171106.21217.21217.3.1.dta	3	1639.79	1	0.370259	0.010922	6.66067	1	1
406	AHTDIVTAIATPIDNSDIIVTASR	2494.31	null	AT3G18130.1 /
	1	QE_Plus_YangJing_TCP_Bo_1_33per_20171106.29549.29549.3.0.dta	3	2494.32	1	0.00472176	0.010247	4.10814	1	1
	2	QE_Plus_YangJing_TCP_Bo_1_33per_20171106.29501.29501.3.1.dta	3	2494.33	1	0.405598	0.010731	4.30218	1	1
407	AHTDMVTAIATPIDNADIIVSASR	2482.26	null	AT1G18080.1 /
	1	QE_Plus_YangJing_TCP_Bo_1_33per_20171106.29936.29936.2.0.dta	2	2482.27	1	3.2336e-07	0.008133	3.27645	1	1
	2	QE_Plus_YangJing_TCP_Bo_1_33per_20171106.27683.27683.3.0.dta	3	2498.27	1	6.42715e-05	0.014148	5.66315	1	1
	3	QE_Plus_YangJing_TCP_Bo_1_33per_20171106.30015.30015.3.0.dta	3	2482.27	1	8.14378e-05	0.008237	3.31835	1	1
	4	QE_Plus_YangJing_TCP_Bo_1_33per_20171106.27694.27694.2.0.dta	2	2498.27	1	0.000235518	0.01409	5.63994	1	1
	5	QE_Plus_YangJing_TCP_Bo_3_33per_20171106.31007.31007.3.0.dta	3	2482.27	1	0.00112487	0.007161	2.88487	1	1
	6	QE_Plus_YangJing_TCP_Bo_2_33per_20171106.27688.27688.3.0.dta	3	2482.27	1	0.00188769	0.013719	5.52682	1	1
	7	QE_Plus_YangJing_TCP_Bo_1_33per_20171106.27732.27732.3.1.dta	3	2498.27	1	0.0285165	0.01478	5.91613	1	1
	8	QE_Plus_YangJing_TCP_Bo_1_33per_20171106.29912.29912.4.1.dta	4	2482.27	1	0.140655	0.012527	5.04661	1	1
	9	QE_Plus_YangJing_TCP_Bo_1_33per_20171106.30054.30054.3.1.dta	3	2482.27	1	0.219367	0.009222	3.71516	1	1
408	AHTLGLTQPNSTEPHK	1772.89	Acetyl[ProteinN-term](0)	AT2G24200.1 /
	1	QE_Plus_YangJing_TCP_Bo_1_33per_20171106.12145.12145.2.0.dta	2	1772.9	1	7.2511e-05	0.005464	3.08197	1	1
	2	QE_Plus_YangJing_TCP_Bo_1_33per_20171106.12303.12303.2.0.dta	2	1772.9	1	0.00188943	0.005314	2.99736	1	1
	3	QE_Plus_YangJing_TCP_Bo_1_33per_20171106.12100.12100.3.0.dta	3	1772.9	1	0.0198709	0.006703	3.78083	1	1
	4	QE_Plus_YangJing_TCP_Bo_3_33per_20171106.12718.12718.2.0.dta	2	1772.9	1	0.0407991	0.008093	4.56486	1	1
	5	QE_Plus_YangJing_TCP_Bo_1_33per_20171106.12256.12256.3.0.dta	3	1772.9	1	0.167698	0.008317	4.6912	1	1
	6	QE_Plus_YangJing_TCP_Bo_3_33per_20171106.12669.12669.3.0.dta	3	1772.9	1	0.190715	0.008592	4.84632	1	1
409	AHVIVMGATNRPNSIDPALR	2132.14	null	AT3G09840.1 /AT3G53230.1 /AT5G03340.1 /
	1	QE_Plus_YangJing_TCP_Bo_3_33per_20171106.18719.18719.3.0.dta	3	2132.15	1	0.198288	0.013608	6.38232	1	1
410	AHVIVMGATNRPNSIDPALRR	2288.24	null	AT3G09840.1 /AT3G53230.1 /AT5G03340.1 /
	1	QE_Plus_YangJing_TCP_Bo_3_33per_20171106.15486.15486.4.0.dta	4	2288.26	1	0.0534964	0.015308	6.68986	1	1
	2	QE_Plus_YangJing_TCP_Bo_3_33per_20171106.15492.15492.3.0.dta	3	2288.25	1	0.0650961	0.013765	6.01554	1	1
	3	QE_Plus_YangJing_TCP_Bo_4_33per_20171106.15327.15327.5.0.dta	5	2288.26	1	0.132298	0.01677	7.32878	1	1
	4	QE_Plus_YangJing_TCP_Bo_3_33per_20171106.15491.15491.5.0.dta	5	2288.26	1	0.168762	0.015725	6.87209	1	1
	5	QE_Plus_YangJing_TCP_Bo_4_33per_20171106.15323.15323.3.0.dta	3	2288.26	1	0.224746	0.016465	7.19548	1	1
	6	QE_Plus_YangJing_TCP_Bo_3_33per_20171106.12057.12057.4.0.dta	4	2304.24	1	0.231917	0.00557	2.41729	1	1
	7	QE_Plus_YangJing_TCP_Bo_4_33per_20171106.12609.12609.4.0.dta	4	2304.24	1	0.258341	0.007064	3.06566	1	1
	8	QE_Plus_YangJing_TCP_Bo_3_33per_20171106.15475.15475.5.0.dta	5	2288.26	1	0.264718	0.015654	6.84107	1	1
	9	QE_Plus_YangJing_TCP_Bo_3_33per_20171106.12062.12062.3.0.dta	3	2304.24	1	0.335086	0.005271	2.28753	1	1
	10	QE_Plus_YangJing_TCP_Bo_4_33per_20171106.15319.15319.4.0.dta	4	2288.26	1	0.450072	0.016195	7.07749	1	1
	11	QE_Plus_YangJing_TCP_Bo_2_33per_20171106.13762.13762.3.0.dta	3	2288.26	1	0.486524	0.017386	7.59798	1	1
411	AIAELIPR	882.541	null	AT2G20760.1 /AT3G51890.1 /
	1	QE_Plus_YangJing_TCP_Bo_4_33per_20171106.20333.20333.2.0.dta	2	882.545	1	0.318922	0.004755	5.38785	1	1
412	AIAFDEIDKAPEEK	1575.79	null	AT4G02930.1 /
	1	QE_Plus_YangJing_TCP_Bo_3_33per_20171106.20053.20053.2.0.dta	2	1575.8	1	0.000625752	0.009044	5.73934	1	1
	2	QE_Plus_YangJing_TCP_Bo_1_33per_20171106.19158.19158.3.0.dta	3	1575.8	1	0.00201777	0.006288	3.99038	1	1
413	AIAGVSVTAQQEHSKPSK	1837.98	null	AT3G62940.2 /
	1	QE_Plus_YangJing_TCP_Bo_3_33per_20171106.5907.5907.3.0.dta	3	1837.99	1	0.0013336	0.009691	5.27265	1	1
414	AIAGWKGLEYR	1263.68	null	AT1G79690.1 /
	1	QE_Plus_YangJing_TCP_Bo_4_33per_20171106.19679.19679.2.0.dta	2	1263.69	1	0.00863456	0.00697	5.51562	1	1
	2	QE_Plus_YangJing_TCP_Bo_4_33per_20171106.19653.19653.3.0.dta	3	1263.69	1	0.0168958	0.009557	7.56281	1	1
415	AIAIMSHPIPNTNDSHSVQVIIPQK	2726.43	Oxidation[M](5)	AT3G59920.1 /
	1	QE_Plus_YangJing_TCP_Bo_1_33per_20171106.20838.20838.3.0.dta	3	2726.44	1	0.000718318	0.008806	3.22987	1	1
	2	QE_Plus_YangJing_TCP_Bo_3_33per_20171106.25022.25022.4.0.dta	4	2710.44	1	0.035697	0.008127	2.99841	1	1
	3	QE_Plus_YangJing_TCP_Bo_1_33per_20171106.23579.23579.3.0.dta	3	2710.44	1	0.0367512	0.00845	3.11758	1	1
	4	QE_Plus_YangJing_TCP_Bo_1_33per_20171106.23761.23761.4.0.dta	4	2710.45	1	0.0387237	0.011177	4.12369	1	1
	5	QE_Plus_YangJing_TCP_Bo_1_33per_20171106.23575.23575.4.0.dta	4	2710.45	1	0.140937	0.011421	4.21372	1	1
	6	QE_Plus_YangJing_TCP_Bo_1_33per_20171106.20759.20759.4.0.dta	4	2726.44	1	0.205305	0.007144	2.62028	1	1
416	AIAIMSHPIPNTNDSQSVQVILPQK	2701.43	null	AT2G44100.1 /
	1	QE_Plus_YangJing_TCP_Bo_1_33per_20171106.26675.26675.2.0.dta	2	2701.45	1	5.26671e-06	0.011405	4.22183	1	1
	2	QE_Plus_YangJing_TCP_Bo_1_33per_20171106.26649.26649.3.0.dta	3	2701.45	1	0.000300882	0.011369	4.20851	1	1
417	AIAKDTSGDYEDMLVALLGHGDA	2362.12	null	AT5G65020.1 /
	1	QE_Plus_YangJing_TCP_Bo_2_33per_20171106.30410.30410.3.0.dta	3	2362.13	1	0.0461174	0.007997	3.38551	1	1
418	AIDEYAILR	1063.58	null	AT1G04810.1 /
	1	QE_Plus_YangJing_TCP_Bo_3_33per_20171106.23668.23668.2.0.dta	2	1063.59	1	0.0262763	0.007016	6.5966	1	1
419	AIDEYASLR	1037.53	null	AT2G32730.1 /
	1	QE_Plus_YangJing_TCP_Bo_3_33per_20171106.16167.16167.2.0.dta	2	1037.53	1	0.187122	0.006232	6.0066	1	1
420	AIDGSFNLK	1006.52	Acetyl[ProteinN-term](0)	AT1G67120.2 /
	1	QE_Plus_YangJing_TCP_Bo_1_33per_20171106.25763.25763.2.1.dta	2	1006.52	1	0.131479	0.004395	4.36653	1	1
421	AIDILTAMAVPVELTDR	1827.99	null	AT3G18190.1 /
	1	QE_Plus_YangJing_TCP_Bo_1_33per_20171106.34735.34735.2.0.dta	2	1827.99	1	4.26475e-05	0.004028	2.20351	1	1
	2	QE_Plus_YangJing_TCP_Bo_3_33per_20171106.35372.35372.2.1.dta	2	1827.99	1	0.000221092	-0.000909	-0.497268	1	1
	3	QE_Plus_YangJing_TCP_Bo_1_33per_20171106.34713.34713.3.0.dta	3	1828	1	0.00253165	0.008604	4.70681	1	1
	4	QE_Plus_YangJing_TCP_Bo_2_33per_20171106.31296.31296.3.0.dta	3	1828	1	0.0124623	0.010337	5.65485	1	1
	5	QE_Plus_YangJing_TCP_Bo_2_33per_20171106.27939.27939.3.0.dta	3	1844	1	0.0185495	0.013755	7.45939	1	1
	6	QE_Plus_YangJing_TCP_Bo_2_33per_20171106.31285.31285.2.0.dta	2	1828	1	0.0262231	0.009935	5.43494	1	1
	7	QE_Plus_YangJing_TCP_Bo_4_33per_20171106.26812.26812.3.0.dta	3	1844	1	0.0543309	0.013389	7.26091	1	1
422	AIDILTAMAVPVELTDRDSLVK	2370.29	null	AT3G18190.1 /
	1	QE_Plus_YangJing_TCP_Bo_1_33per_20171106.34148.34148.2.0.dta	2	2370.31	1	4.02202e-05	0.017588	7.42017	1	1
	2	QE_Plus_YangJing_TCP_Bo_1_33per_20171106.34097.34097.3.0.dta	3	2370.31	1	9.72965e-05	0.015014	6.33423	1	1
	3	QE_Plus_YangJing_TCP_Bo_3_33per_20171106.34910.34910.2.0.dta	2	2370.3	1	0.000167493	0.009891	4.1729	1	1
	4	QE_Plus_YangJing_TCP_Bo_1_33per_20171106.30125.30125.3.0.dta	3	2386.3	1	0.00018241	0.012953	5.42809	1	1
	5	QE_Plus_YangJing_TCP_Bo_3_33per_20171106.34865.34865.3.0.dta	3	2370.3	1	0.000271306	0.008075	3.40675	1	1
423	AIDLIDEAGSR	1159.6	null	AT3G48870.1 /AT5G50920.1 /AT5G51070.1 /
	1	QE_Plus_YangJing_TCP_Bo_3_33per_20171106.20712.20712.2.0.dta	2	1159.6	1	0.0125813	0.005996	5.17077	1	1
424	AIDLLEMLK	1045.6	null	AT5G53000.1 /
	1	QE_Plus_YangJing_TCP_Bo_3_33per_20171106.33713.33713.2.1.dta	2	1045.6	1	0.0413573	0.004795	4.5859	1	1
425	AIDLMYDAALVSSGFTPDNPAELGGK	2652.29	null	AT3G07770.1 /
	1	QE_Plus_YangJing_TCP_Bo_1_33per_20171106.34138.34138.3.0.dta	3	2652.3	1	4.27243e-05	0.012087	4.5572	1	1
	2	QE_Plus_YangJing_TCP_Bo_1_33per_20171106.31771.31771.3.0.dta	3	2668.29	1	0.00364815	0.00538	2.01628	1	1
426	AIDLVDEAAAK	1115.59	null	AT5G15450.1 /
	1	QE_Plus_YangJing_TCP_Bo_3_33per_20171106.18768.18768.2.0.dta	2	1115.6	1	0.0379722	0.006158	5.51993	1	1
427	AIDLVDEAGAK	1101.58	null	AT2G25140.1 /
	1	QE_Plus_YangJing_TCP_Bo_3_33per_20171106.17246.17246.2.0.dta	2	1101.58	1	0.0435287	0.005469	4.96469	1	1
428	AIDNAEGLVK	1029.56	null	AT1G48030.1 /
	1	QE_Plus_YangJing_TCP_Bo_1_33per_20171106.12998.12998.2.0.dta	2	1029.56	1	0.0239237	0.005403	5.24789	1	1
	2	QE_Plus_YangJing_TCP_Bo_3_33per_20171106.13544.13544.2.0.dta	2	1029.56	1	0.0252319	0.003691	3.58503	1	1
	3	QE_Plus_YangJing_TCP_Bo_1_33per_20171106.13149.13149.2.0.dta	2	1029.56	1	0.0344131	0.005975	5.80346	1	1
429	AIDTAEGMVK	1034.52	null	AT3G17240.1 /
	1	QE_Plus_YangJing_TCP_Bo_1_33per_20171106.9672.9672.2.0.dta	2	1034.52	1	0.0215532	0.003463	3.34745	1	1
	2	QE_Plus_YangJing_TCP_Bo_1_33per_20171106.9542.9542.2.0.dta	2	1034.52	1	0.023984	0.003222	3.11449	1	1
	3	QE_Plus_YangJing_TCP_Bo_1_33per_20171106.11100.11100.2.0.dta	2	1034.52	1	0.0312296	0.005027	4.85926	1	1
	4	QE_Plus_YangJing_TCP_Bo_1_33per_20171106.10942.10942.2.0.dta	2	1034.52	1	0.0430471	0.004915	4.751	1	1
	5	QE_Plus_YangJing_TCP_Bo_1_33per_20171106.1767.1767.2.0.dta	2	1050.52	1	0.0568988	0.004746	4.51779	1	1
	6	QE_Plus_YangJing_TCP_Bo_1_33per_20171106.10803.10803.2.2.dta	2	1034.52	1	0.13054	0.00366	3.53788	1	1
	7	QE_Plus_YangJing_TCP_Bo_3_33per_20171106.10946.10946.2.0.dta	2	1034.52	1	0.139622	0.004866	4.70364	1	1
430	AIDVSDHTITLEVTGDLR	1955.01	null	AT5G16290.1 /
	1	QE_Plus_YangJing_TCP_Bo_1_33per_20171106.27196.27196.3.2.dta	3	1955.01	1	0.087119	0.003695	1.89002	1	1
431	AIEAVLPKPTK	1166.71	null	AT5G22060.1 /
	1	QE_Plus_YangJing_TCP_Bo_3_33per_20171106.13941.13941.2.0.dta	2	1166.72	1	0.00686521	0.005297	4.5401	1	1
	2	QE_Plus_YangJing_TCP_Bo_3_33per_20171106.13842.13842.2.1.dta	2	1166.72	1	0.0535881	0.004172	3.57585	1	1
	3	QE_Plus_YangJing_TCP_Bo_3_33per_20171106.13932.13932.3.1.dta	3	1166.72	1	0.259037	0.005465	4.6841	1	1
432	AIEAYPKATAVLVR	1501.87	null	AT5G53850.5 /
	1	QE_Plus_YangJing_TCP_Bo_2_33per_20171106.17591.17591.2.2.dta	2	1501.88	1	0.3782	0.002769	1.8437	1	1
433	AIELAAKELK	1085.66	null	AT1G51980.1 /
	1	QE_Plus_YangJing_TCP_Bo_2_33per_20171106.12175.12175.2.1.dta	2	1085.66	1	0.166308	0.00577	5.31476	1	1
	2	QE_Plus_YangJing_TCP_Bo_2_33per_20171106.12199.12199.2.0.dta	2	1085.66	1	0.270147	0.006086	5.60583	1	1
434	AIELNSNNAVYWANR	1734.86	null	AT2G42810.2 /
	1	QE_Plus_YangJing_TCP_Bo_3_33per_20171106.25231.25231.3.1.dta	3	1734.86	1	0.466366	0.007838	4.51795	1	1
435	AIELPNAMENAGAALIR	1769.92	Oxidation[M](8)	AT2G28000.1 /
	1	QE_Plus_YangJing_TCP_Bo_1_33per_20171106.25571.25571.2.0.dta	2	1769.93	1	7.14544e-05	0.005473	3.09223	1	1
	2	QE_Plus_YangJing_TCP_Bo_1_33per_20171106.25380.25380.2.0.dta	2	1769.93	1	8.06477e-05	0.006988	3.9482	1	1
	3	QE_Plus_YangJing_TCP_Bo_1_33per_20171106.30417.30417.2.0.dta	2	1753.93	1	0.000280594	0.007734	4.40953	1	1
	4	QE_Plus_YangJing_TCP_Bo_3_33per_20171106.26940.26940.2.0.dta	2	1769.93	1	0.000280622	0.00588	3.32218	1	1
	5	QE_Plus_YangJing_TCP_Bo_3_33per_20171106.31453.31453.2.0.dta	2	1753.93	1	0.000694641	0.007365	4.19915	1	1
	6	QE_Plus_YangJing_TCP_Bo_1_33per_20171106.30422.30422.3.0.dta	3	1753.94	1	0.00102317	0.009979	5.68952	1	1
	7	QE_Plus_YangJing_TCP_Bo_3_33per_20171106.31466.31466.3.0.dta	3	1753.94	1	0.00277388	0.010544	6.01166	1	1
	8	QE_Plus_YangJing_TCP_Bo_3_33per_20171106.26955.26955.3.0.dta	3	1769.93	1	0.00718399	0.006772	3.82616	1	1
	9	QE_Plus_YangJing_TCP_Bo_1_33per_20171106.25372.25372.3.1.dta	3	1769.93	1	0.0384799	0.01045	5.90422	1	1
	10	QE_Plus_YangJing_TCP_Bo_2_33per_20171106.28052.28052.3.0.dta	3	1753.94	1	0.0596723	0.009472	5.40046	1	1
	11	QE_Plus_YangJing_TCP_Bo_3_33per_20171106.27058.27058.3.2.dta	3	1769.93	1	0.0784735	0.007957	4.49568	1	1
	12	QE_Plus_YangJing_TCP_Bo_1_33per_20171106.25550.25550.3.0.dta	3	1769.93	1	0.123722	0.007733	4.36912	1	1
436	AIETGDFSELVDR	1451.7	null	AT1G70450.1 /AT1G70460.1 /
	1	QE_Plus_YangJing_TCP_Bo_4_33per_20171106.23791.23791.2.0.dta	2	1451.7	1	0.00277289	0.003347	2.30557	1	1
437	AIEVTAPGGGSLNK	1313.71	null	AT2G17870.1 /
	1	QE_Plus_YangJing_TCP_Bo_3_33per_20171106.14940.14940.2.0.dta	2	1313.71	1	0.0483869	0.007548	5.74558	1	1
438	AIEYNSIVDR	1179.6	null	AT1G23900.1 /AT1G23935.1 /
	1	QE_Plus_YangJing_TCP_Bo_4_33per_20171106.16189.16189.2.0.dta	2	1179.61	1	0.00726879	0.006232	5.28315	1	1
	2	QE_Plus_YangJing_TCP_Bo_4_33per_20171106.16176.16176.2.0.dta	2	1179.61	1	0.359126	0.006613	5.60614	1	1
439	AIFDKTPSINPYPR	1618.86	null	AT1G67120.2 /
	1	QE_Plus_YangJing_TCP_Bo_3_33per_20171106.21974.21974.2.2.dta	2	1618.87	1	0.0139343	0.009782	6.04253	1	1
	2	QE_Plus_YangJing_TCP_Bo_3_33per_20171106.22015.22015.3.0.dta	3	1618.87	1	0.064419	0.010962	6.77144	1	1
440	AIFKPPKPIR	1166.74	null	AT5G57330.1 /
	1	QE_Plus_YangJing_TCP_Bo_4_33per_20171106.13052.13052.3.0.dta	3	1166.75	1	0.135476	0.00912	7.81665	1	1
	2	QE_Plus_YangJing_TCP_Bo_4_33per_20171106.13078.13078.2.0.dta	2	1166.74	1	0.190407	0.002485	2.12987	1	1
	3	QE_Plus_YangJing_TCP_Bo_4_33per_20171106.13005.13005.3.1.dta	3	1166.75	1	0.303107	0.006923	5.93362	1	1
	4	QE_Plus_YangJing_TCP_Bo_2_33per_20171106.10861.10861.3.4.dta	3	1166.75	1	0.494105	0.005615	4.81255	1	1
441	AIGLDNPVNPPPVSK	1517.83	null	AT1G61690.1 /
	1	QE_Plus_YangJing_TCP_Bo_1_33per_20171106.19173.19173.2.1.dta	2	1517.84	1	0.000188518	0.004489	2.95751	1	1
442	AIGLMPMIDQGEKDDK	1760.86	null	AT1G01050.1 /AT2G18230.1 /AT2G46860.1 /AT3G53620.1 /AT4G01480.1 /
	1	QE_Plus_YangJing_TCP_Bo_1_33per_20171106.24025.24025.3.0.dta	3	1760.86	1	0.09441	0.005336	3.03035	1	1
443	AIGSGSEGADSSLQEQFNK	1924.89	null	AT1G53850.1 /AT3G14290.1 /
	1	QE_Plus_YangJing_TCP_Bo_1_33per_20171106.16571.16571.2.0.dta	2	1924.89	1	6.74974e-06	0.003894	2.02298	1	1
	2	QE_Plus_YangJing_TCP_Bo_1_33per_20171106.16628.16628.3.0.dta	3	1924.89	1	0.00789578	0.004611	2.39546	1	1
444	AIGVSNFSTK	1023.55	null	AT2G37770.2 /AT3G53880.1 /
	1	QE_Plus_YangJing_TCP_Bo_2_33per_20171106.12923.12923.2.0.dta	2	1023.55	1	0.205759	0.007096	6.93276	1	1
445	AIIISVIDNLVK	1297.81	null	AT2G19940.2 /
	1	QE_Plus_YangJing_TCP_Bo_3_33per_20171106.35096.35096.2.0.dta	2	1297.81	1	0.0117146	0.006045	4.65785	1	1
446	AIIKPQYVDHIPR	1549.88	null	AT4G19210.1 /
	1	QE_Plus_YangJing_TCP_Bo_3_33per_20171106.17301.17301.2.0.dta	2	1549.89	1	0.00774879	0.004217	2.72085	1	1
	2	QE_Plus_YangJing_TCP_Bo_3_33per_20171106.17374.17374.4.0.dta	4	1549.89	1	0.0252149	0.006719	4.33516	1	1
	3	QE_Plus_YangJing_TCP_Bo_3_33per_20171106.17202.17202.4.0.dta	4	1549.89	1	0.0643689	0.008542	5.51138	1	1
447	AIILVTSDVSAR	1244.72	null	AT5G08610.1 /
	1	QE_Plus_YangJing_TCP_Bo_3_33per_20171106.22362.22362.2.0.dta	2	1244.73	1	0.0100566	0.008278	6.65049	1	1
448	AIISDFITSLTHTSPTSK	1919.01	null	AT4G08950.1 /
	1	QE_Plus_YangJing_TCP_Bo_2_33per_20171106.29709.29709.3.0.dta	3	1919.02	1	0.0746204	0.009669	5.03853	1	1
	2	QE_Plus_YangJing_TCP_Bo_4_33per_20171106.28952.28952.3.0.dta	3	1919.02	1	0.485481	0.009804	5.10888	1	1
449	AIIVQPDR	911.531	null	AT5G54960.1 /
	1	QE_Plus_YangJing_TCP_Bo_3_33per_20171106.9484.9484.2.0.dta	2	911.535	1	0.0907419	0.004178	4.5835	1	1
450	AILLDYDGTLMPQNSINK	2006.03	null	AT1G06410.1 /
	1	QE_Plus_YangJing_TCP_Bo_3_33per_20171106.30336.30336.2.0.dta	2	2006.04	1	0.000635318	0.011896	5.93013	1	1
451	AIPAAGFHVTEGNR	1439.74	null	AT4G24270.2 /
	1	QE_Plus_YangJing_TCP_Bo_3_33per_20171106.15157.15157.3.1.dta	3	1439.74	1	0.0820066	0.005419	3.76388	1	1
452	AIPDPFYGLENEAITDIADSGR	2364.14	null	AT1G09010.1 /
	1	QE_Plus_YangJing_TCP_Bo_1_33per_20171106.35385.35385.2.3.dta	2	2364.13	1	0.0419923	-0.009746	-4.12244	1	1
453	AIPDSYLSAIFR	1352.72	null	AT4G29810.2 /
	1	QE_Plus_YangJing_TCP_Bo_3_33per_20171106.33129.33129.2.1.dta	2	1352.73	1	0.0928999	0.005555	4.10654	1	1
	2	QE_Plus_YangJing_TCP_Bo_3_33per_20171106.33072.33072.2.0.dta	2	1352.73	1	0.114812	0.006922	5.11709	1	1
454	AIPILAGLLR	1036.69	null	AT3G20170.1 /
	1	QE_Plus_YangJing_TCP_Bo_3_33per_20171106.34150.34150.2.0.dta	2	1036.69	1	0.043225	0.003553	3.42726	1	1
455	AIPNQQILSK	1111.65	null	AT2G42680.1 /AT3G58680.1 /
	1	QE_Plus_YangJing_TCP_Bo_3_33per_20171106.13616.13616.2.0.dta	2	1111.65	1	0.0502027	0.006345	5.70775	1	1
	2	QE_Plus_YangJing_TCP_Bo_3_33per_20171106.13704.13704.2.2.dta	2	1111.65	1	0.0651259	0.005499	4.94672	1	1
456	AIPSAAPLPALPGSR	1417.82	null	AT5G24710.1 /
	1	QE_Plus_YangJing_TCP_Bo_3_33per_20171106.25400.25400.2.0.dta	2	1417.82	1	0.00519671	0.003936	2.7761	1	1
457	AIQEAYEVLMDPTRR	1791.91	null	AT3G11450.1 /
	1	QE_Plus_YangJing_TCP_Bo_3_33per_20171106.22944.22944.3.0.dta	3	1791.92	1	0.403929	0.015543	8.67401	1	1
458	AIQLRPLEPAPIQHLAR	1923.13	null	AT1G06220.1 /AT5G25230.1 /
	1	QE_Plus_YangJing_TCP_Bo_3_33per_20171106.23748.23748.3.0.dta	3	1923.13	1	0.00889219	0.004551	2.36646	1	1
	2	QE_Plus_YangJing_TCP_Bo_4_33per_20171106.22156.22156.4.1.dta	4	1923.14	1	0.406117	0.007179	3.73298	1	1
	3	QE_Plus_YangJing_TCP_Bo_3_33per_20171106.23626.23626.3.1.dta	3	1923.13	1	0.42495	0.003515	1.82775	1	1
459	AIRDGAIDATIDHK	1495.79	null	AT1G20200.1 /AT1G75990.1 /
	1	QE_Plus_YangJing_TCP_Bo_3_33per_20171106.9775.9775.4.0.dta	4	1495.79	1	0.086708	0.008506	5.68664	1	1
460	AISDEGMPIYQRPFMK	1898.91	Oxidation[M](15)	AT3G44110.1 /AT5G22060.1 /
	1	QE_Plus_YangJing_TCP_Bo_3_33per_20171106.22121.22121.2.0.dta	2	1898.92	1	0.03545	0.009688	5.10186	1	1
	2	QE_Plus_YangJing_TCP_Bo_3_33per_20171106.22111.22111.3.0.dta	3	1898.93	1	0.0636458	0.011443	6.02608	1	1
	3	QE_Plus_YangJing_TCP_Bo_3_33per_20171106.17257.17257.3.0.dta	3	1914.92	1	0.175705	0.008096	4.22788	1	1
	4	QE_Plus_YangJing_TCP_Bo_3_33per_20171106.25211.25211.3.1.dta	3	1882.92	1	0.391568	0.005154	2.73724	1	1
	5	QE_Plus_YangJing_TCP_Bo_3_33per_20171106.25036.25036.3.1.dta	3	1882.93	1	0.402608	0.010072	5.34914	1	1
461	AISTSNAYNDQFR	1486.69	null	AT5G13420.1 /
	1	QE_Plus_YangJing_TCP_Bo_1_33per_20171106.13849.13849.2.0.dta	2	1486.7	1	0.00264948	0.005788	3.89321	1	1
462	AITELDGVTSR	1161.61	null	AT4G34450.1 /
	1	QE_Plus_YangJing_TCP_Bo_3_33per_20171106.16329.16329.2.0.dta	2	1161.62	1	0.0142708	0.004359	3.75255	1	1
463	AITEPLVDTVDGNQIVTDSK	2115.08	null	AT2G19670.1 /
	1	QE_Plus_YangJing_TCP_Bo_1_33per_20171106.25852.25852.3.0.dta	3	2115.09	1	0.00114549	0.008632	4.08117	1	1
464	AITFDDQAVQR	1263.63	null	AT1G23900.1 /
	1	QE_Plus_YangJing_TCP_Bo_3_33per_20171106.16841.16841.2.0.dta	2	1263.64	1	0.0146312	0.004589	3.63159	1	1
465	AITVFSPDGHLFQVEYALEAVR	2462.27	null	AT3G51260.1 /AT5G66140.1 /
	1	QE_Plus_YangJing_TCP_Bo_1_33per_20171106.33247.33247.2.0.dta	2	2462.29	1	3.34978e-07	0.014023	5.69515	1	1
	2	QE_Plus_YangJing_TCP_Bo_1_33per_20171106.33219.33219.3.0.dta	3	2462.29	1	4.02323e-05	0.014575	5.91933	1	1
	3	QE_Plus_YangJing_TCP_Bo_2_33per_20171106.30339.30339.3.0.dta	3	2462.3	1	0.000418519	0.02515	10.2141	1	1
466	AITVFSPDGHLFQVEYALEAVRK	2590.37	null	AT3G51260.1 /AT5G66140.1 /
	1	QE_Plus_YangJing_TCP_Bo_1_33per_20171106.31508.31508.3.0.dta	3	2590.37	1	8.01089e-06	0.006831	2.63708	1	1
	2	QE_Plus_YangJing_TCP_Bo_1_33per_20171106.31535.31535.4.2.dta	4	2590.38	1	0.134176	0.015369	5.93314	1	1
467	AIVDAALDQSSK	1217.64	null	AT5G36880.2 /
	1	QE_Plus_YangJing_TCP_Bo_3_33per_20171106.14983.14983.2.3.dta	2	1217.64	1	0.0336764	0.006674	5.48111	1	1
468	AIVDSIVTIIR	1199.74	null	AT4G34450.1 /
	1	QE_Plus_YangJing_TCP_Bo_3_33per_20171106.31766.31766.2.0.dta	2	1199.74	1	0.0033712	0.003625	3.0215	1	1
	2	QE_Plus_YangJing_TCP_Bo_3_33per_20171106.31769.31769.3.0.dta	3	1199.74	1	0.0374969	0.004829	4.02505	1	1
469	AIVEAGIAVIGHVGLTPQAISVLGGFRPQGR	3083.75	null	AT2G46110.1 /
	1	QE_Plus_YangJing_TCP_Bo_4_33per_20171106.29298.29298.4.0.dta	4	3083.77	1	0.00101341	0.023087	7.48667	1	1
470	AIVFEDVADALEK	1419.74	null	AT5G53850.5 /
	1	QE_Plus_YangJing_TCP_Bo_3_33per_20171106.31982.31982.2.0.dta	2	1419.74	1	0.00137521	0.005287	3.72393	1	1
471	AIVMPNLKPPVTSTAAAIIYR	2226.27	null	AT4G22930.1 /
	1	QE_Plus_YangJing_TCP_Bo_1_33per_20171106.29442.29442.3.0.dta	3	2226.28	1	0.00101222	0.00855	3.84051	1	1
472	AIVNIISNPVNSTVPIAAEVFK	2296.29	null	AT2G22780.1 /
	1	QE_Plus_YangJing_TCP_Bo_1_33per_20171106.33814.33814.2.0.dta	2	2296.3	1	6.38992e-05	0.013607	5.92564	1	1
	2	QE_Plus_YangJing_TCP_Bo_1_33per_20171106.33791.33791.3.0.dta	3	2296.31	1	0.00263877	0.015104	6.57756	1	1
473	AIVNIISNPVNSTVPIAAEVFKK	2424.39	null	AT2G22780.1 /
	1	QE_Plus_YangJing_TCP_Bo_1_33per_20171106.31701.31701.3.0.dta	3	2424.4	1	0.0264944	0.011566	4.77069	1	1
474	AIVNSDLGVTPNNDGDVIR	1969	null	AT3G63190.1 /
	1	QE_Plus_YangJing_TCP_Bo_1_33per_20171106.22263.22263.3.2.dta	3	1969.01	1	0.087397	0.009099	4.62113	1	1
475	AIVQAVTHYSDPEMLVEVSCGLGEAMVGINLNDEK	3788.82	Carbamidomethyl[C](20)	AT5G01410.1 /
	1	QE_Plus_YangJing_TCP_Bo_1_33per_20171106.35235.35235.3.0.dta	3	3788.83	1	6.80395e-06	0.014075	3.71488	1	1
	2	QE_Plus_YangJing_TCP_Bo_1_33per_20171106.35232.35232.4.0.dta	4	3788.82	1	2.01054e-05	0.001514	0.399597	1	1
	3	QE_Plus_YangJing_TCP_Bo_1_33per_20171106.35210.35210.5.2.dta	5	3788.84	1	0.15855	0.017679	4.6661	1	1
476	AIVTEVAGTTR	1117.62	null	AT1G78010.1 /
	1	QE_Plus_YangJing_TCP_Bo_3_33per_20171106.11615.11615.2.0.dta	2	1117.63	1	0.150565	0.006652	5.95193	1	1
477	AIVVNVPYR	1030.6	null	AT1G48830.1 /
	1	QE_Plus_YangJing_TCP_Bo_1_33per_20171106.19874.19874.2.5.dta	2	1030.61	1	0.448803	0.005099	4.94758	1	1
478	AIVWSGEELGAK	1259.66	null	AT1G62750.1 /
	1	QE_Plus_YangJing_TCP_Bo_3_33per_20171106.23152.23152.2.0.dta	2	1259.67	1	0.00704974	0.005984	4.75048	1	1
479	AIVYAVVAR	961.583	null	AT5G22360.1 /
	1	QE_Plus_YangJing_TCP_Bo_3_33per_20171106.18276.18276.2.0.dta	2	961.588	1	0.0696149	0.005419	5.6355	1	1
	2	QE_Plus_YangJing_TCP_Bo_3_33per_20171106.18263.18263.2.1.dta	2	961.588	1	0.345849	0.005262	5.47223	1	1
480	AIVYEEHGSPDSVTR	1659.8	null	AT3G45770.1 /
	1	QE_Plus_YangJing_TCP_Bo_3_33per_20171106.10186.10186.2.0.dta	2	1659.81	1	0.00122978	0.009225	5.55791	1	1
	2	QE_Plus_YangJing_TCP_Bo_3_33per_20171106.10194.10194.3.0.dta	3	1659.81	1	0.00297833	0.011098	6.68636	1	1
481	AIWEEGAAIK	1087.58	null	AT5G37830.1 /
	1	QE_Plus_YangJing_TCP_Bo_3_33per_20171106.20670.20670.2.1.dta	2	1087.59	1	0.337723	0.009796	9.00717	1	1
482	AIYDIPSVK	1005.56	null	AT5G09900.3 /AT5G64760.1 /
	1	QE_Plus_YangJing_TCP_Bo_3_33per_20171106.21655.21655.2.0.dta	2	1005.57	1	0.237956	0.006571	6.53466	1	1
483	AKDLVKFAESSMYSPVYR	2091.06	null	AT5G11670.1 /
	1	QE_Plus_YangJing_TCP_Bo_2_33per_20171106.24182.24182.4.0.dta	4	2091.07	1	0.262567	0.01434	6.85777	1	1
484	AKEVEEFFATR	1326.67	null	AT4G33090.1 /
	1	QE_Plus_YangJing_TCP_Bo_1_33per_20171106.19096.19096.2.1.dta	2	1326.68	1	0.427448	0.007023	5.29371	1	1
485	AKFKFPGR	950.557	null	AT1G14320.1 /AT1G26910.1 /AT1G66580.1 /
	1	QE_Plus_YangJing_TCP_Bo_4_33per_20171106.10762.10762.3.0.dta	3	950.559	1	0.193264	0.002332	2.4533	1	1
486	AKGVSLLLPTDVVIADKFAPDANSK	2569.42	null	AT1G79550.1 /
	1	QE_Plus_YangJing_TCP_Bo_2_33per_20171106.27442.27442.3.0.dta	3	2569.44	1	0.000680406	0.012988	5.05483	1	1
487	AKLNNHGTLGALLQHEVLPR	2181.22	null	AT5G67500.1 /
	1	QE_Plus_YangJing_TCP_Bo_2_33per_20171106.21277.21277.3.0.dta	3	2181.24	1	0.0202786	0.014154	6.48901	1	1
	2	QE_Plus_YangJing_TCP_Bo_2_33per_20171106.21294.21294.4.0.dta	4	2181.24	1	0.0655246	0.018699	8.57271	1	1
	3	QE_Plus_YangJing_TCP_Bo_2_33per_20171106.21258.21258.5.1.dta	5	2181.24	1	0.0712569	0.014835	6.80122	1	1
488	AKMVNADLAR	1088.59	null	AT3G09630.1 /AT5G02870.1 /
	1	QE_Plus_YangJing_TCP_Bo_4_33per_20171106.7911.7911.2.0.dta	2	1088.59	1	0.243315	0.006135	5.63574	1	1
489	AKNPLDLLPPSPMVLDDWK	2149.14	null	AT1G09640.1 /AT1G57720.1 /
	1	QE_Plus_YangJing_TCP_Bo_1_33per_20171106.32650.32650.2.0.dta	2	2149.15	1	0.000948235	0.01244	5.78837	1	1
	2	QE_Plus_YangJing_TCP_Bo_1_33per_20171106.33005.33005.3.0.dta	3	2149.15	1	0.00416764	0.010195	4.74377	1	1
	3	QE_Plus_YangJing_TCP_Bo_1_33per_20171106.32620.32620.3.0.dta	3	2149.15	1	0.00448255	0.010341	4.8117	1	1
	4	QE_Plus_YangJing_TCP_Bo_1_33per_20171106.32819.32819.3.0.dta	3	2149.15	1	0.00580035	0.011345	5.27886	1	1
	5	QE_Plus_YangJing_TCP_Bo_1_33per_20171106.31425.31425.3.0.dta	3	2165.14	1	0.0124822	0.011817	5.45787	1	1
	6	QE_Plus_YangJing_TCP_Bo_3_33per_20171106.33878.33878.3.0.dta	3	2149.14	1	0.0485423	0.000552	0.256847	1	1
	7	QE_Plus_YangJing_TCP_Bo_3_33per_20171106.33779.33779.3.1.dta	3	2149.14	1	0.109682	0.007745	3.60377	1	1
	8	QE_Plus_YangJing_TCP_Bo_1_33per_20171106.31237.31237.3.2.dta	3	2165.14	1	0.153339	0.012634	5.83521	1	1
490	AKNPLDLLPPSPMVLDDWKR	2305.24	null	AT1G09640.1 /AT1G57720.1 /
	1	QE_Plus_YangJing_TCP_Bo_1_33per_20171106.30676.30676.4.0.dta	4	2305.25	1	0.000919243	0.013117	5.69009	1	1
	2	QE_Plus_YangJing_TCP_Bo_3_33per_20171106.31870.31870.3.0.dta	3	2305.25	1	0.00110129	0.01036	4.49411	1	1
	3	QE_Plus_YangJing_TCP_Bo_1_33per_20171106.31140.31140.4.0.dta	4	2305.25	1	0.00121993	0.012053	5.22853	1	1
	4	QE_Plus_YangJing_TCP_Bo_3_33per_20171106.31867.31867.4.0.dta	4	2305.25	1	0.00182181	0.009952	4.31713	1	1
	5	QE_Plus_YangJing_TCP_Bo_1_33per_20171106.30869.30869.4.0.dta	4	2305.25	1	0.00186994	0.012128	5.26106	1	1
	6	QE_Plus_YangJing_TCP_Bo_3_33per_20171106.30687.30687.4.1.dta	4	2321.24	1	0.133619	0.00955	4.11419	1	1
491	AKPVAAPVASSNPSGAAITGATASDAPK	2507.31	null	AT2G20790.1 /
	1	QE_Plus_YangJing_TCP_Bo_3_33per_20171106.14806.14806.3.2.dta	3	2507.33	1	0.0627107	0.015382	6.13486	1	1
492	AKSKFWYFLR	1345.74	null	AT2G34480.2 /
	1	QE_Plus_YangJing_TCP_Bo_4_33per_20171106.24054.24054.3.0.dta	3	1345.75	1	0.351088	0.009825	7.30081	1	1
493	AKSTKDNVPLIDVTQHGFFK	2245.2	null	AT1G70600.1 /
	1	QE_Plus_YangJing_TCP_Bo_1_33per_20171106.27868.27868.3.1.dta	3	2245.21	1	0.0065392	0.016272	7.24747	1	1
494	AKVPVQLVEK	1110.69	null	AT1G37130.1 /
	1	QE_Plus_YangJing_TCP_Bo_3_33per_20171106.11677.11677.2.0.dta	2	1110.69	1	0.0686304	0.006315	5.68567	1	1
	2	QE_Plus_YangJing_TCP_Bo_3_33per_20171106.11722.11722.3.0.dta	3	1110.7	1	0.0788591	0.007234	6.51308	1	1
495	AKYTAAYLSK	1115.61	null	AT1G14890.1 /
	1	QE_Plus_YangJing_TCP_Bo_2_33per_20171106.6979.6979.2.0.dta	2	1115.61	1	0.259281	0.004456	3.99423	1	1
496	ALAEMGYDVTSVHGNLTESDRDK	2508.17	null	AT3G53110.1 /
	1	QE_Plus_YangJing_TCP_Bo_1_33per_20171106.19946.19946.3.0.dta	3	2508.17	1	1.02318e-05	0.007814	3.11542	1	1
	2	QE_Plus_YangJing_TCP_Bo_1_33per_20171106.15640.15640.4.2.dta	4	2524.17	1	0.493325	0.007768	3.07746	1	1
497	ALALGADLVVHSATK	1465.84	null	AT3G01120.1 /
	1	QE_Plus_YangJing_TCP_Bo_3_33per_20171106.23511.23511.2.0.dta	2	1465.84	1	0.00106986	0.005878	4.00999	1	1
	2	QE_Plus_YangJing_TCP_Bo_3_33per_20171106.23488.23488.3.1.dta	3	1465.84	1	0.0646568	0.0003	0.204661	1	1
498	ALAVINPGNPTGQVLSEENQR	2207.14	null	AT1G17290.1 /
	1	QE_Plus_YangJing_TCP_Bo_1_33per_20171106.23946.23946.2.0.dta	2	2207.15	1	5.1993e-05	0.008488	3.8457	1	1
	2	QE_Plus_YangJing_TCP_Bo_1_33per_20171106.23985.23985.3.2.dta	3	2207.15	1	0.020314	0.008014	3.63094	1	1
499	ALDAGIVAQAALDVFCEEPPSK	2301.14	Carbamidomethyl[C](16)	AT1G17745.2 /
	1	QE_Plus_YangJing_TCP_Bo_1_33per_20171106.34859.34859.3.0.dta	3	2301.15	1	0.00260361	0.006942	3.01676	1	1
500	ALDAGIVAQAALDVFTK	1702.94	null	AT4G34200.1 /
	1	QE_Plus_YangJing_TCP_Bo_1_33per_20171106.35481.35481.2.0.dta	2	1702.94	1	8.86929e-07	0.005777	3.39237	1	1
501	ALDAGIVAQAALDVFTKEPPAK	2225.22	null	AT4G34200.1 /
	1	QE_Plus_YangJing_TCP_Bo_3_33per_20171106.34349.34349.3.0.dta	3	2225.23	1	0.000378896	0.007792	3.50168	1	1
502	ALDEAIPLIEPLNIHKAMRYAILAGGK	2917.63	null	AT2G18640.1 /
	1	QE_Plus_YangJing_TCP_Bo_3_33per_20171106.35301.35301.4.3.dta	4	2917.63	1	0.415652	-0.000957	-0.328006	1	1
503	ALDEHLITHPSDVDALR	1901.97	null	AT3G53560.2 /
	1	QE_Plus_YangJing_TCP_Bo_1_33per_20171106.20439.20439.3.0.dta	3	1901.98	1	0.000174166	0.005762	3.02949	1	1
	2	QE_Plus_YangJing_TCP_Bo_1_33per_20171106.20438.20438.4.0.dta	4	1901.98	1	0.00204727	0.005658	2.97481	1	1
504	ALDICVK	860.455	Acetyl[ProteinN-term](0);Carbamidomethyl[C](5)	AT1G75270.1 /
	1	QE_Plus_YangJing_TCP_Bo_1_33per_20171106.23802.23802.2.0.dta	2	860.458	1	0.051249	0.003571	4.15013	1	1
505	ALDLVEFTGSVSQAIPGPR	1957.04	null	AT5G08540.1 /
	1	QE_Plus_YangJing_TCP_Bo_1_33per_20171106.32049.32049.3.1.dta	3	1957.05	1	0.365364	0.013625	6.96205	1	1
506	ALDMNTAEDAIVR	1434.69	Oxidation[M](4)	AT5G54770.1 /
	1	QE_Plus_YangJing_TCP_Bo_1_33per_20171106.16183.16183.2.0.dta	2	1434.69	1	0.000286737	0.002291	1.59686	1	1
	2	QE_Plus_YangJing_TCP_Bo_1_33per_20171106.22732.22732.2.1.dta	2	1418.7	1	0.0772979	0.004897	3.45176	1	1
507	ALDMNTAEDAIVRLTR	1788.93	null	AT5G54770.1 /
	1	QE_Plus_YangJing_TCP_Bo_2_33per_20171106.28084.28084.3.0.dta	3	1788.94	1	0.272278	0.009741	5.44516	1	1
508	ALDNLQTENEDQR	1545.71	null	AT3G13860.1 /
	1	QE_Plus_YangJing_TCP_Bo_3_33per_20171106.9393.9393.2.0.dta	2	1545.72	1	0.00282716	0.006113	3.95481	1	1
509	ALDTTGTVDFSQVGASVHQLK	2174.11	null	AT3G29350.1 /
	1	QE_Plus_YangJing_TCP_Bo_1_33per_20171106.24756.24756.2.0.dta	2	2174.13	1	7.40017e-06	0.018239	8.38918	1	1
	2	QE_Plus_YangJing_TCP_Bo_1_33per_20171106.24713.24713.3.1.dta	3	2174.12	1	0.0192396	0.011356	5.22329	1	1
	3	QE_Plus_YangJing_TCP_Bo_1_33per_20171106.24764.24764.3.1.dta	3	2174.12	1	0.417835	0.011207	5.15476	1	1
510	ALDTYASSNPNDVHEDVLLK	2243.08	Acetyl[ProteinN-term](0)	AT5G58005.1 /
	1	QE_Plus_YangJing_TCP_Bo_1_33per_20171106.26862.26862.3.0.dta	3	2243.09	1	0.000425071	0.007033	3.13542	1	1
511	ALDWGPGGGPDLIVDDGGDATLLIHEGVK	2887.45	null	AT3G23810.1 /AT4G13940.1 /
	1	QE_Plus_YangJing_TCP_Bo_3_33per_20171106.32699.32699.3.0.dta	3	2887.45	1	1.25159e-05	0.005018	1.73787	1	1
	2	QE_Plus_YangJing_TCP_Bo_1_33per_20171106.31937.31937.3.0.dta	3	2887.46	1	1.96542e-05	0.010597	3.67002	1	1
	3	QE_Plus_YangJing_TCP_Bo_1_33per_20171106.31732.31732.3.0.dta	3	2887.46	1	3.43904e-05	0.012915	4.47281	1	1
	4	QE_Plus_YangJing_TCP_Bo_2_33per_20171106.29053.29053.3.0.dta	3	2887.46	1	0.00127134	0.016566	5.73725	1	1
512	ALEAVLPK	840.519	null	AT3G44110.1 /
	1	QE_Plus_YangJing_TCP_Bo_3_33per_20171106.17697.17697.2.2.dta	2	840.522	1	0.104817	0.00308	3.6644	1	1
513	ALEEEIEDIGGHLNAYTSR	2117.01	null	AT3G02090.2 /
	1	QE_Plus_YangJing_TCP_Bo_1_33per_20171106.29301.29301.2.0.dta	2	2117.02	1	1.57571e-06	0.006613	3.12374	1	1
	2	QE_Plus_YangJing_TCP_Bo_1_33per_20171106.29290.29290.3.0.dta	3	2117.02	1	2.41114e-05	0.005653	2.67027	1	1
	3	QE_Plus_YangJing_TCP_Bo_2_33per_20171106.27094.27094.2.0.dta	2	2117.03	1	0.000262371	0.011227	5.30322	1	1
	4	QE_Plus_YangJing_TCP_Bo_2_33per_20171106.27075.27075.3.0.dta	3	2117.03	1	0.00233352	0.012701	5.99949	1	1
514	ALEEEIEDIGGHLNAYTSREQTTYYAK	3101.47	null	AT3G02090.2 /
	1	QE_Plus_YangJing_TCP_Bo_2_33per_20171106.26754.26754.4.0.dta	4	3101.5	1	0.0109714	0.027333	8.81292	1	1
	2	QE_Plus_YangJing_TCP_Bo_2_33per_20171106.26757.26757.3.0.dta	3	3101.49	1	0.0355818	0.023422	7.5519	1	1
515	ALEEHIPESPSR	1364.68	null	AT5G13680.1 /
	1	QE_Plus_YangJing_TCP_Bo_3_33per_20171106.10334.10334.3.1.dta	3	1364.69	1	0.25731	0.010088	7.39221	1	1
516	ALEFGHAVVVVVNK	1481.85	null	AT5G13650.2 /
	1	QE_Plus_YangJing_TCP_Bo_3_33per_20171106.24190.24190.3.2.dta	3	1481.86	1	0.0965055	0.008881	5.9932	1	1
517	ALEFHGRPLLGR	1365.77	null	AT1G48920.1 /
	1	QE_Plus_YangJing_TCP_Bo_3_33per_20171106.18736.18736.3.1.dta	3	1365.78	1	0.027533	0.008533	6.24773	1	1
518	ALEGADLVIIPAGVPR	1590.92	null	AT1G53240.1 /AT3G15020.1 /
	1	QE_Plus_YangJing_TCP_Bo_1_33per_20171106.29844.29844.2.0.dta	2	1590.93	1	3.54412e-05	0.006504	4.0882	1	1
	2	QE_Plus_YangJing_TCP_Bo_3_33per_20171106.30881.30881.2.0.dta	2	1590.92	1	0.000160097	0.002978	1.87187	1	1
	3	QE_Plus_YangJing_TCP_Bo_1_33per_20171106.29861.29861.3.0.dta	3	1590.93	1	0.0153073	0.008234	5.17562	1	1
519	ALEIDPNNR	1041.53	null	AT3G25230.2 /
	1	QE_Plus_YangJing_TCP_Bo_3_33per_20171106.10990.10990.2.0.dta	2	1041.53	1	0.273161	8.6e-05	0.082571	1	1
	2	QE_Plus_YangJing_TCP_Bo_3_33per_20171106.11004.11004.2.0.dta	2	1041.53	1	0.288172	6.5e-05	0.062408	1	1
520	ALEKPDGGEFGNYYSLPALNDPR	2523.21	null	AT4G35830.1 /
	1	QE_Plus_YangJing_TCP_Bo_1_33per_20171106.27558.27558.3.0.dta	3	2523.23	1	0.0284927	0.011786	4.67103	1	1
521	ALELIYLLVNENNVKPLAK	2154.25	null	AT1G60070.2 /
	1	QE_Plus_YangJing_TCP_Bo_1_33per_20171106.33467.33467.3.0.dta	3	2154.27	1	0.000293092	0.012811	5.94684	1	1
	2	QE_Plus_YangJing_TCP_Bo_3_33per_20171106.34375.34375.3.0.dta	3	2154.26	1	0.000445967	0.004685	2.17477	1	1
	3	QE_Plus_YangJing_TCP_Bo_1_33per_20171106.33530.33530.4.0.dta	4	2154.27	1	0.00324144	0.016837	7.8157	1	1
522	ALELLYNVVTAPMHQVNAIALEAYK	2771.48	null	AT5G14250.1 /
	1	QE_Plus_YangJing_TCP_Bo_1_33per_20171106.35371.35371.3.0.dta	3	2771.5	1	1.89839e-05	0.016211	5.84922	1	1
	2	QE_Plus_YangJing_TCP_Bo_1_33per_20171106.32462.32462.3.0.dta	3	2787.48	1	0.000127431	0.007521	2.69814	1	1
	3	QE_Plus_YangJing_TCP_Bo_1_33per_20171106.35389.35389.4.0.dta	4	2771.49	1	0.0123508	0.013882	5.00888	1	1
523	ALELVTLLVNENNVTQLTK	2112.19	null	AT1G23900.1 /
	1	QE_Plus_YangJing_TCP_Bo_1_33per_20171106.34337.34337.3.0.dta	3	2112.2	1	0.00160939	0.013496	6.38957	1	1
	2	QE_Plus_YangJing_TCP_Bo_3_33per_20171106.35066.35066.3.0.dta	3	2112.2	1	0.00668348	0.004675	2.21334	1	1
524	ALEMILTSKPVK	1329.78	null	AT3G06860.1 /
	1	QE_Plus_YangJing_TCP_Bo_3_33per_20171106.21271.21271.2.0.dta	2	1329.79	1	0.00324503	0.012409	9.33161	1	1
525	ALENEMSPILVVATNR	1756.93	null	AT5G67630.1 /
	1	QE_Plus_YangJing_TCP_Bo_1_33per_20171106.29420.29420.2.2.dta	2	1756.93	1	0.264257	0.005582	3.17714	1	1
526	ALENGLADVDSQAASSKPANSKPSSK	2572.28	null	AT1G05890.2 /
	1	QE_Plus_YangJing_TCP_Bo_3_33per_20171106.12593.12593.4.0.dta	4	2572.29	1	8.80665e-05	0.006845	2.66106	1	1
527	ALENTSTPVGDLPEDK	1685.82	null	AT4G20850.1 /
	1	QE_Plus_YangJing_TCP_Bo_2_33per_20171106.15897.15897.2.0.dta	2	1685.83	1	0.355493	0.011482	6.81092	1	1
528	ALESSLSPIVIFATNR	1717.95	null	AT5G22330.1 /
	1	QE_Plus_YangJing_TCP_Bo_3_33per_20171106.32973.32973.2.0.dta	2	1717.96	1	0.000794677	0.007564	4.40293	1	1
	2	QE_Plus_YangJing_TCP_Bo_3_33per_20171106.32944.32944.3.0.dta	3	1717.95	1	0.0212458	0.006501	3.78416	1	1
529	ALETAFAQYGDVIDSK	1727.85	null	AT2G21660.1 /
	1	QE_Plus_YangJing_TCP_Bo_3_33per_20171106.29306.29306.2.0.dta	2	1727.85	1	9.77656e-05	0.00505	2.92271	1	1
530	ALFEESIPAFDVLGK	1635.86	null	AT3G25530.1 /
	1	QE_Plus_YangJing_TCP_Bo_3_33per_20171106.34010.34010.2.1.dta	2	1635.88	1	0.000791412	0.015253	9.32413	1	1
531	ALFELLK	833.513	null	AT1G67120.2 /
	1	QE_Plus_YangJing_TCP_Bo_3_33per_20171106.29885.29885.2.0.dta	2	833.517	1	0.0663245	0.003485	4.1811	1	1
532	ALFFDLDGISDR	1368.68	null	AT1G79230.1 /
	1	QE_Plus_YangJing_TCP_Bo_4_33per_20171106.28281.28281.2.0.dta	2	1368.68	1	0.00158805	0.003071	2.24377	1	1
533	ALFPEGTPMEFQR	1522.74	null	AT1G50500.2 /
	1	QE_Plus_YangJing_TCP_Bo_3_33per_20171106.28997.28997.2.2.dta	2	1522.75	1	0.0930551	0.010929	7.17721	1	1
534	ALGADEVFSESQLNVK	1706.86	null	AT3G45770.1 /
	1	QE_Plus_YangJing_TCP_Bo_3_33per_20171106.26651.26651.2.0.dta	2	1706.86	1	6.5938e-05	0.004972	2.91295	1	1
	2	QE_Plus_YangJing_TCP_Bo_3_33per_20171106.26706.26706.2.1.dta	2	1706.87	1	0.0148515	0.006153	3.60487	1	1
535	ALGDYLGVK	935.52	null	AT1G72730.1 /AT3G13920.5 /
	1	QE_Plus_YangJing_TCP_Bo_3_33per_20171106.22005.22005.2.0.dta	2	935.526	1	0.0355966	0.00653	6.98008	1	1
536	ALGDYQGVK	950.494	null	AT1G54270.1 /
	1	QE_Plus_YangJing_TCP_Bo_3_33per_20171106.9310.9310.2.0.dta	2	950.5	1	0.055766	0.006011	6.32408	1	1
537	ALGIASSIR	887.531	null	AT5G11030.2 /
	1	QE_Plus_YangJing_TCP_Bo_3_33per_20171106.16859.16859.2.0.dta	2	887.536	1	0.0471632	0.004824	5.4353	1	1
538	ALGIPETADEAEALGIIR	1838.99	null	AT1G06130.1 /
	1	QE_Plus_YangJing_TCP_Bo_1_33per_20171106.31081.31081.2.0.dta	2	1838.99	1	0.000470789	0.003812	2.07288	1	1
	2	QE_Plus_YangJing_TCP_Bo_1_33per_20171106.31088.31088.3.0.dta	3	1838.99	1	0.000798529	0.006552	3.56283	1	1
539	ALGLDDFR	906.468	null	AT5G12200.1 /
	1	QE_Plus_YangJing_TCP_Bo_2_33per_20171106.21153.21153.2.0.dta	2	906.47	1	0.0979821	0.002173	2.39722	1	1
540	ALGTALAAGIADFHQDVHDR	2078.04	null	AT5G11490.2 /
	1	QE_Plus_YangJing_TCP_Bo_4_33per_20171106.25068.25068.3.0.dta	3	2078.04	1	0.000124006	0.0029	1.39555	1	1
	2	QE_Plus_YangJing_TCP_Bo_4_33per_20171106.25049.25049.4.0.dta	4	2078.04	1	0.00123185	0.001939	0.93309	1	1
	3	QE_Plus_YangJing_TCP_Bo_3_33per_20171106.28595.28595.4.1.dta	4	2078.05	1	0.00422989	0.007647	3.67991	1	1
	4	QE_Plus_YangJing_TCP_Bo_2_33per_20171106.25489.25489.4.0.dta	4	2078.06	1	0.0822773	0.015817	7.61149	1	1
541	ALGVDEDMAHTSIR	1514.73	null	AT5G65720.1 /
	1	QE_Plus_YangJing_TCP_Bo_3_33per_20171106.16753.16753.2.0.dta	2	1514.73	1	0.00974469	0.006833	4.51105	1	1
542	ALGVDTVPVLVGPVSYLLLSK	2140.26	null	AT5G17920.1 /
	1	QE_Plus_YangJing_TCP_Bo_1_33per_20171106.35742.35742.2.0.dta	2	2140.27	1	0.00726482	0.004719	2.20487	1	1
	2	QE_Plus_YangJing_TCP_Bo_3_33per_20171106.35019.35019.3.1.dta	3	2140.27	1	0.0690329	0.008263	3.86074	1	1
	3	QE_Plus_YangJing_TCP_Bo_1_33per_20171106.34271.34271.3.0.dta	3	2140.28	1	0.277006	0.013866	6.47864	1	1
543	ALGVKPNLVIYNR	1456.86	null	AT4G16390.1 /
	1	QE_Plus_YangJing_TCP_Bo_4_33per_20171106.19544.19544.3.0.dta	3	1456.87	1	0.0206222	0.00778	5.34024	1	1
544	ALGVLLNVK	926.603	null	AT4G12400.2 /
	1	QE_Plus_YangJing_TCP_Bo_3_33per_20171106.25208.25208.2.0.dta	2	926.607	1	0.0163998	0.003515	3.79343	1	1
	2	QE_Plus_YangJing_TCP_Bo_3_33per_20171106.25310.25310.2.0.dta	2	926.608	1	0.340638	0.004734	5.10898	1	1
545	ALHGEGEDVNNLSDVK	1696.81	null	AT3G19770.1 /
	1	QE_Plus_YangJing_TCP_Bo_3_33per_20171106.11896.11896.3.2.dta	3	1696.82	1	0.345425	0.007436	4.38233	1	1
546	ALIAAEYAGVK	1105.63	null	AT1G57720.1 /
	1	QE_Plus_YangJing_TCP_Bo_3_33per_20171106.20488.20488.2.0.dta	2	1105.63	1	0.0156639	0.006684	6.04545	1	1
	2	QE_Plus_YangJing_TCP_Bo_3_33per_20171106.20468.20468.2.0.dta	2	1105.63	1	0.0197056	0.006636	6.00203	1	1
547	ALIAAEYVGVQIDVPSDFQMGVTNK	2665.35	null	AT1G09640.1 /
	1	QE_Plus_YangJing_TCP_Bo_1_33per_20171106.32952.32952.3.1.dta	3	2665.37	1	0.404161	0.012241	4.59264	1	1
548	ALIEAMEK	904.481	null	AT4G27090.1 /
	1	QE_Plus_YangJing_TCP_Bo_3_33per_20171106.15532.15532.2.0.dta	2	904.487	1	0.0521457	0.005751	6.35834	1	1
549	ALIEGQFLSK	1105.63	null	AT5G49650.1 /
	1	QE_Plus_YangJing_TCP_Bo_4_33per_20171106.21481.21481.2.0.dta	2	1105.63	1	0.242425	0.009049	8.18451	1	1
550	ALIEGQFLSKR	1261.73	null	AT5G49650.1 /
	1	QE_Plus_YangJing_TCP_Bo_4_33per_20171106.18795.18795.3.0.dta	3	1261.74	1	0.307517	0.008849	7.01341	1	1
551	ALIESIGSLDKDSYVSLLSK	2138.16	null	AT4G17830.2 /
	1	QE_Plus_YangJing_TCP_Bo_4_33per_20171106.27229.27229.3.0.dta	3	2138.17	1	0.00131842	0.015042	7.03502	1	1
552	ALIIGISFEDIDFDKDDAVGK	2281.16	null	AT1G53210.1 /
	1	QE_Plus_YangJing_TCP_Bo_1_33per_20171106.32500.32500.3.0.dta	3	2281.17	1	0.00694255	0.012225	5.35912	1	1
553	ALILSPTR	870.541	null	AT1G77030.1 /
	1	QE_Plus_YangJing_TCP_Bo_3_33per_20171106.16354.16354.2.0.dta	2	870.545	1	0.0981041	0.004383	5.0348	1	1
554	ALILVGGFGTR	1103.66	null	AT2G39770.1 /AT3G55590.1 /
	1	QE_Plus_YangJing_TCP_Bo_4_33per_20171106.25392.25392.2.0.dta	2	1103.66	1	0.00367449	0.006024	5.45822	1	1
	2	QE_Plus_YangJing_TCP_Bo_3_33per_20171106.29096.29096.2.0.dta	2	1103.66	1	0.00409131	0.005797	5.25254	1	1
555	ALINEDDPHDR	1294.6	null	AT1G23900.1 /AT1G23935.1 /
	1	QE_Plus_YangJing_TCP_Bo_3_33per_20171106.6043.6043.2.0.dta	2	1294.61	1	0.0263227	0.003153	2.4355	1	1
	2	QE_Plus_YangJing_TCP_Bo_3_33per_20171106.6030.6030.3.0.dta	3	1294.61	1	0.0634346	0.005164	3.98887	1	1
556	ALIPDLYR	960.551	null	AT2G32520.2 /
	1	QE_Plus_YangJing_TCP_Bo_3_33per_20171106.26536.26536.2.0.dta	2	960.555	1	0.271432	0.003935	4.09661	1	1
	2	QE_Plus_YangJing_TCP_Bo_2_33per_20171106.23976.23976.2.0.dta	2	960.557	1	0.401701	0.005353	5.57284	1	1
557	ALIPDLYRGK	1145.67	null	AT2G32520.2 /
	1	QE_Plus_YangJing_TCP_Bo_2_33per_20171106.19368.19368.3.0.dta	3	1145.67	1	0.488738	0.006717	5.86296	1	1
558	ALIPSFALGR	1044.62	null	AT2G01730.1 /
	1	QE_Plus_YangJing_TCP_Bo_3_33per_20171106.29946.29946.2.1.dta	2	1044.63	1	0.232294	0.005482	5.24784	1	1
559	ALIPTDLSIAVPEGTYAR	1887.02	null	AT3G46940.2 /
	1	QE_Plus_YangJing_TCP_Bo_1_33per_20171106.30519.30519.3.0.dta	3	1887.03	1	0.00220652	0.00916	4.85421	1	1
560	ALIQDHIVSSVLLTK	1636.96	null	AT3G57660.1 /
	1	QE_Plus_YangJing_TCP_Bo_3_33per_20171106.28330.28330.2.0.dta	2	1636.97	1	0.000690434	0.006832	4.17358	1	1
561	ALIQYTLPFVSVDLSR	1822.01	null	AT3G61140.1 /
	1	QE_Plus_YangJing_TCP_Bo_3_33per_20171106.35048.35048.2.0.dta	2	1822.01	1	0.000827635	0.003989	2.18934	1	1
562	ALIVGDYK	878.498	null	AT3G63460.1 /
	1	QE_Plus_YangJing_TCP_Bo_3_33per_20171106.16252.16252.2.0.dta	2	878.502	1	0.0382559	0.003772	4.29369	1	1
	2	QE_Plus_YangJing_TCP_Bo_3_33per_20171106.16069.16069.2.0.dta	2	878.504	1	0.0430607	0.005423	6.17303	1	1
	3	QE_Plus_YangJing_TCP_Bo_3_33per_20171106.16341.16341.2.3.dta	2	878.502	1	0.216568	0.004234	4.81959	1	1
563	ALKGADMGLR	1031.57	null	AT4G30550.1 /
	1	QE_Plus_YangJing_TCP_Bo_4_33per_20171106.10053.10053.2.0.dta	2	1031.57	1	0.185115	0.004175	4.04724	1	1
564	ALKPVPVIIR	1105.75	null	AT1G26740.1 /
	1	QE_Plus_YangJing_TCP_Bo_3_33per_20171106.18949.18949.3.0.dta	3	1105.75	1	0.0525843	0.005198	4.7009	1	1
565	ALLDDPVFRPLVEK	1611.91	null	AT1G07890.1 /
	1	QE_Plus_YangJing_TCP_Bo_3_33per_20171106.29874.29874.3.0.dta	3	1611.92	1	0.00889554	0.009803	6.0816	1	1
566	ALLDVGLIR	969.609	null	AT3G25520.1 /AT5G39740.1 /
	1	QE_Plus_YangJing_TCP_Bo_4_33per_20171106.25662.25662.2.0.dta	2	969.617	1	0.00559061	0.007616	7.85471	1	1
	2	QE_Plus_YangJing_TCP_Bo_2_33per_20171106.26329.26329.2.0.dta	2	969.616	1	0.00914311	0.007082	7.30397	1	1
567	ALLEVVESGGK	1101.61	null	AT3G51260.1 /AT5G66140.1 /
	1	QE_Plus_YangJing_TCP_Bo_1_33per_20171106.21402.21402.2.0.dta	2	1101.62	1	0.00228097	0.003983	3.6156	1	1
	2	QE_Plus_YangJing_TCP_Bo_3_33per_20171106.22272.22272.2.3.dta	2	1101.62	1	0.251954	0.00496	4.50248	1	1
568	ALLHSSHMYHEAK	1523.74	null	AT1G48030.1 /AT3G17240.1 /
	1	QE_Plus_YangJing_TCP_Bo_1_33per_20171106.2177.2177.2.0.dta	2	1523.75	1	1.64117e-06	0.004179	2.74259	1	1
	2	QE_Plus_YangJing_TCP_Bo_1_33per_20171106.1116.1116.3.0.dta	3	1523.75	1	0.00807063	0.008298	5.4458	1	1
	3	QE_Plus_YangJing_TCP_Bo_1_33per_20171106.2166.2166.4.0.dta	4	1523.75	1	0.0340632	0.005756	3.77754	1	1
	4	QE_Plus_YangJing_TCP_Bo_1_33per_20171106.1626.1626.2.1.dta	2	1539.74	1	0.251413	0.004542	2.94985	1	1
569	ALLLDMISK	1003.59	null	AT3G02650.1 /
	1	QE_Plus_YangJing_TCP_Bo_3_33per_20171106.30694.30694.2.1.dta	2	1003.6	1	0.211646	0.013358	13.3103	1	1
570	ALLLGLR	755.514	null	AT3G01410.1 /
	1	QE_Plus_YangJing_TCP_Bo_3_33per_20171106.24100.24100.2.0.dta	2	755.518	1	0.474981	0.004445	5.88341	1	1
571	ALLLPVTK	854.571	null	AT1G03220.1 /AT1G03230.1 /
	1	QE_Plus_YangJing_TCP_Bo_3_33per_20171106.22230.22230.2.0.dta	2	854.576	1	0.0662193	0.004851	5.67653	1	1
572	ALLNLFAVQLR	1257.77	null	AT5G10560.1 /
	1	QE_Plus_YangJing_TCP_Bo_1_33per_20171106.33288.33288.2.0.dta	2	1257.77	1	0.00339683	0.005242	4.1677	1	1
573	ALLNLFSVR	1032.62	null	AT1G78060.1 /
	1	QE_Plus_YangJing_TCP_Bo_3_33per_20171106.32146.32146.2.2.dta	2	1032.63	1	0.38714	0.005299	5.13161	1	1
574	ALLPVANRPVLSYVLDLLESSNLK	2624.5	null	AT5G19485.1 /
	1	QE_Plus_YangJing_TCP_Bo_3_33per_20171106.36178.36178.3.0.dta	3	2624.53	1	0.0064369	0.03097	11.8003	1	1
575	ALLPYLQR	973.583	null	AT4G26750.1 /
	1	QE_Plus_YangJing_TCP_Bo_3_33per_20171106.26034.26034.2.0.dta	2	973.587	1	0.287924	0.004525	4.64778	1	1
576	ALLQHLEAELEELEK	1764.94	null	AT5G65620.2 /
	1	QE_Plus_YangJing_TCP_Bo_1_33per_20171106.33607.33607.3.0.dta	3	1764.94	1	0.00488436	0.006741	3.8194	1	1
577	ALLSPAALIAQNAGVEGEVVVEK	2278.27	null	AT2G28000.1 /
	1	QE_Plus_YangJing_TCP_Bo_3_33per_20171106.32862.32862.2.0.dta	2	2278.28	1	1.20697e-05	0.013529	5.93829	1	1
	2	QE_Plus_YangJing_TCP_Bo_3_33per_20171106.32816.32816.3.0.dta	3	2278.27	1	0.00589892	0.009493	4.16677	1	1
578	ALLVEK	714.44	Acetyl[ProteinN-term](0)	AT3G23810.1 /AT4G13940.1 /
	1	QE_Plus_YangJing_TCP_Bo_1_33per_20171106.22462.22462.2.0.dta	2	714.442	1	0.244311	0.002689	3.76379	1	1
579	ALMDINESPVYVLLNPAINHTQK	2580.35	null	AT5G56280.1 /
	1	QE_Plus_YangJing_TCP_Bo_1_33per_20171106.32769.32769.3.0.dta	3	2580.36	1	0.00153788	0.014091	5.46089	1	1
580	ALMPGLLK	842.517	null	AT1G72550.1 /
	1	QE_Plus_YangJing_TCP_Bo_3_33per_20171106.24492.24492.2.0.dta	2	842.52	1	0.0262377	0.002901	3.44326	1	1
581	ALNDTIITGVPTTINYHK	1971.05	null	AT5G35360.3 /
	1	QE_Plus_YangJing_TCP_Bo_3_33per_20171106.26201.26201.3.0.dta	3	1971.06	1	0.00688891	0.010135	5.14192	1	1
582	ALNGAGGDDDDEDDEE	1636.57	null	AT3G25520.1 /AT5G39740.1 /
	1	QE_Plus_YangJing_TCP_Bo_3_33per_20171106.5242.5242.2.0.dta	2	1636.58	1	0.389385	0.003276	2.00174	1	1
583	ALNGATIVDIK	1114.65	null	AT4G02860.1 /
	1	QE_Plus_YangJing_TCP_Bo_1_33per_20171106.20454.20454.2.0.dta	2	1114.65	1	0.0150121	0.004073	3.65407	1	1
	2	QE_Plus_YangJing_TCP_Bo_4_33per_20171106.19339.19339.2.1.dta	2	1114.65	1	0.029103	0.007841	7.03452	1	1
	3	QE_Plus_YangJing_TCP_Bo_2_33per_20171106.18914.18914.2.1.dta	2	1114.65	1	0.266739	0.006427	5.76595	1	1
584	ALNSLPYDSPGQAFVVFEKPAGVPAVGK	2858.51	null	AT4G34450.1 /
	1	QE_Plus_YangJing_TCP_Bo_3_33per_20171106.31542.31542.3.0.dta	3	2858.52	1	0.00696699	0.014416	5.04319	1	1
585	ALPEESFFTWFTDAQHK	2053.97	null	AT1G74560.3 /
	1	QE_Plus_YangJing_TCP_Bo_1_33per_20171106.33646.33646.3.0.dta	3	2053.97	1	0.00227722	0.003994	1.94453	1	1
586	ALPNQQTVDYPSFK	1649.82	Acetyl[ProteinN-term](0)	AT5G20010.1 /AT5G20020.1 /AT5G55190.1 /
	1	QE_Plus_YangJing_TCP_Bo_4_33per_20171106.23626.23626.2.0.dta	2	1649.83	1	0.000263122	0.009347	5.66548	1	1
	2	QE_Plus_YangJing_TCP_Bo_1_33per_20171106.26749.26749.2.0.dta	2	1649.82	1	0.000544227	0.006182	3.74708	1	1
	3	QE_Plus_YangJing_TCP_Bo_3_33per_20171106.27974.27974.2.0.dta	2	1649.82	1	0.00182198	0.007258	4.39928	1	1
	4	QE_Plus_YangJing_TCP_Bo_2_33per_20171106.24954.24954.2.0.dta	2	1649.83	1	0.00574502	0.008709	5.27877	1	1
	5	QE_Plus_YangJing_TCP_Bo_3_33per_20171106.23326.23326.2.1.dta	2	1649.83	1	0.259262	0.009663	5.85701	1	1
587	ALPTEKDVQPK	1225.68	null	AT2G34480.2 /
	1	QE_Plus_YangJing_TCP_Bo_3_33per_20171106.7140.7140.2.0.dta	2	1225.69	1	0.0279492	0.006809	5.55529	1	1
	2	QE_Plus_YangJing_TCP_Bo_3_33per_20171106.6992.6992.2.0.dta	2	1225.69	1	0.0341746	0.008281	6.75626	1	1
	3	QE_Plus_YangJing_TCP_Bo_3_33per_20171106.7022.7022.3.0.dta	3	1225.69	1	0.035136	0.009207	7.51176	1	1
	4	QE_Plus_YangJing_TCP_Bo_3_33per_20171106.6843.6843.2.0.dta	2	1225.69	1	0.0415054	0.00782	6.38014	1	1
	5	QE_Plus_YangJing_TCP_Bo_3_33per_20171106.7173.7173.3.0.dta	3	1225.69	1	0.0509876	0.007014	5.72254	1	1
588	ALPTYTPESPGDATR	1575.76	null	AT3G60750.1 /
	1	QE_Plus_YangJing_TCP_Bo_3_33per_20171106.16206.16206.2.0.dta	2	1575.77	1	0.00231513	0.00701	4.44863	1	1
	2	QE_Plus_YangJing_TCP_Bo_2_33per_20171106.14384.14384.2.0.dta	2	1575.77	1	0.0362414	0.00895	5.67978	1	1
589	ALQFNTLPVVK	1229.73	null	AT1G06220.1 /
	1	QE_Plus_YangJing_TCP_Bo_3_33per_20171106.27808.27808.2.3.dta	2	1229.73	1	0.0712748	0.007234	5.88262	1	1
590	ALQNIGASNR	1085.57	Acetyl[ProteinN-term](0)	AT1G36730.1 /AT1G77840.1 /
	1	QE_Plus_YangJing_TCP_Bo_3_33per_20171106.16722.16722.2.0.dta	2	1085.58	1	0.126679	0.005301	4.88315	1	1
591	ALQNSVLR	900.526	null	AT2G01140.1 /
	1	QE_Plus_YangJing_TCP_Bo_4_33per_20171106.10856.10856.2.0.dta	2	900.53	1	0.403492	0.003868	4.29527	1	1
592	ALQPIFQIYGR	1305.73	null	AT5G16450.1 /
	1	QE_Plus_YangJing_TCP_Bo_3_33per_20171106.29969.29969.2.2.dta	2	1305.74	1	0.247996	0.008207	6.28537	1	1
593	ALQVTPDAVFSTAVTSLKPEDGLDPNR	2841.46	null	AT1G53000.2 /
	1	QE_Plus_YangJing_TCP_Bo_1_33per_20171106.31851.31851.3.1.dta	3	2841.48	1	0.00748256	0.018809	6.61948	1	1
594	ALREEVYR	1035.56	null	AT5G10540.1 /AT5G65620.2 /
	1	QE_Plus_YangJing_TCP_Bo_2_33per_20171106.2636.2636.3.0.dta	3	1035.56	1	0.28469	0.004582	4.42467	1	1
595	ALRLDTGNYSWGSEATTR	1997.97	null	AT5G20290.1 /
	1	QE_Plus_YangJing_TCP_Bo_4_33per_20171106.20853.20853.3.0.dta	3	1997.97	1	0.0342427	0.007298	3.65271	1	1
596	ALRLDTGNYSWGSEATTRK	2126.06	null	AT5G20290.1 /
	1	QE_Plus_YangJing_TCP_Bo_4_33per_20171106.18706.18706.4.0.dta	4	2126.08	1	0.0494227	0.019217	9.03877	1	1
597	ALRPPLVVSHSSPATDSSNMS	2169.06	Oxidation[M](20)	AT5G55140.1 /
	1	QE_Plus_YangJing_TCP_Bo_1_33per_20171106.15162.15162.3.0.dta	3	2169.07	1	0.130932	0.009599	4.42542	1	1
	2	QE_Plus_YangJing_TCP_Bo_1_33per_20171106.17555.17555.3.0.dta	3	2153.07	1	0.237396	0.005851	2.71752	1	1
598	ALRPYFELTNAVR	1549.85	null	AT1G20200.1 /
	1	QE_Plus_YangJing_TCP_Bo_3_33per_20171106.25857.25857.2.0.dta	2	1549.86	1	0.000603639	0.009667	6.23738	1	1
599	ALSDAGLTVEDVHMVEVVGSGSR	2328.15	null	AT1G79920.1 /
	1	QE_Plus_YangJing_TCP_Bo_1_33per_20171106.28324.28324.2.0.dta	2	2328.16	1	3.25013e-07	0.010089	4.33348	1	1
	2	QE_Plus_YangJing_TCP_Bo_3_33per_20171106.29452.29452.2.0.dta	2	2328.16	1	5.84452e-06	0.01334	5.72987	1	1
	3	QE_Plus_YangJing_TCP_Bo_1_33per_20171106.28314.28314.3.0.dta	3	2328.16	1	0.000433117	0.012218	5.24794	1	1
	4	QE_Plus_YangJing_TCP_Bo_3_33per_20171106.29444.29444.3.0.dta	3	2328.16	1	0.000983008	0.010263	4.40822	1	1
	5	QE_Plus_YangJing_TCP_Bo_1_33per_20171106.24128.24128.2.1.dta	2	2344.16	1	0.289721	0.01172	4.99969	1	1
	6	QE_Plus_YangJing_TCP_Bo_3_33per_20171106.25572.25572.3.1.dta	3	2344.16	1	0.345575	0.011286	4.81455	1	1
600	ALSDHHVLLEGTLLKPNMVTPGSDSPK	2856.49	null	AT3G52930.1 /
	1	QE_Plus_YangJing_TCP_Bo_1_33per_20171106.24004.24004.4.0.dta	4	2856.51	1	3.18581e-06	0.015276	5.34782	1	1
	2	QE_Plus_YangJing_TCP_Bo_1_33per_20171106.24034.24034.3.0.dta	3	2856.5	1	3.46845e-06	0.012681	4.43936	1	1
	3	QE_Plus_YangJing_TCP_Bo_1_33per_20171106.22089.22089.3.0.dta	3	2872.5	1	4.44645e-06	0.010733	3.73648	1	1
	4	QE_Plus_YangJing_TCP_Bo_1_33per_20171106.24182.24182.4.0.dta	4	2856.51	1	0.000108914	0.013744	4.8115	1	1
	5	QE_Plus_YangJing_TCP_Bo_1_33per_20171106.22068.22068.4.0.dta	4	2872.5	1	0.000115859	0.010234	3.56277	1	1
	6	QE_Plus_YangJing_TCP_Bo_1_33per_20171106.24113.24113.5.0.dta	5	2856.51	1	0.000886476	0.017384	6.08579	1	1
601	ALSDHHVLLEGTLLKPNMVTPGSESAK	2860.49	Oxidation[M](18)	AT2G36460.1 /
	1	QE_Plus_YangJing_TCP_Bo_1_33per_20171106.22045.22045.4.0.dta	4	2860.5	1	6.08973e-06	0.009187	3.21169	1	1
	2	QE_Plus_YangJing_TCP_Bo_1_33per_20171106.23751.23751.3.0.dta	3	2844.5	1	1.48114e-05	0.008724	3.06698	1	1
	3	QE_Plus_YangJing_TCP_Bo_1_33per_20171106.21921.21921.3.0.dta	3	2860.5	1	8.02471e-05	0.009033	3.15785	1	1
	4	QE_Plus_YangJing_TCP_Bo_1_33per_20171106.23896.23896.4.0.dta	4	2844.5	1	8.1918e-05	0.011031	3.87802	1	1
	5	QE_Plus_YangJing_TCP_Bo_1_33per_20171106.23924.23924.3.0.dta	3	2844.5	1	0.000101509	0.009387	3.30006	1	1
	6	QE_Plus_YangJing_TCP_Bo_1_33per_20171106.23714.23714.4.0.dta	4	2844.51	1	0.000244349	0.014758	5.18827	1	1
	7	QE_Plus_YangJing_TCP_Bo_3_33per_20171106.25178.25178.3.0.dta	3	2844.5	1	0.000261765	0.006705	2.35719	1	1
	8	QE_Plus_YangJing_TCP_Bo_1_33per_20171106.21866.21866.4.0.dta	4	2860.5	1	0.00276764	0.009797	3.42494	1	1
	9	QE_Plus_YangJing_TCP_Bo_1_33per_20171106.21937.21937.5.1.dta	5	2860.5	1	0.0122885	0.010197	3.56478	1	1
	10	QE_Plus_YangJing_TCP_Bo_3_33per_20171106.25186.25186.5.0.dta	5	2844.5	1	0.0140833	0.009189	3.23045	1	1
	11	QE_Plus_YangJing_TCP_Bo_1_33per_20171106.23767.23767.5.0.dta	5	2844.51	1	0.0370048	0.012904	4.53649	1	1
602	ALSELAMDSSTTLNAAESSAGDGAGPR	2579.19	null	AT3G11710.1 /
	1	QE_Plus_YangJing_TCP_Bo_1_33per_20171106.26230.26230.3.0.dta	3	2579.2	1	0.000876042	0.007127	2.76327	1	1
603	ALSILR	672.44	null	AT5G45140.1 /
	1	QE_Plus_YangJing_TCP_Bo_3_33per_20171106.18192.18192.2.0.dta	2	672.443	1	0.350764	0.0026	3.86652	1	1
604	ALSPATLLAELNTIGGK	1668.95	null	AT4G24830.1 /
	1	QE_Plus_YangJing_TCP_Bo_3_33per_20171106.35371.35371.2.0.dta	2	1668.96	1	3.81403e-05	0.004565	2.73525	1	1
	2	QE_Plus_YangJing_TCP_Bo_3_33per_20171106.35436.35436.2.1.dta	2	1668.96	1	0.00534683	0.00486	2.91201	1	1
	3	QE_Plus_YangJing_TCP_Bo_3_33per_20171106.35385.35385.3.0.dta	3	1668.96	1	0.0126448	0.006654	3.98693	1	1
	4	QE_Plus_YangJing_TCP_Bo_3_33per_20171106.35461.35461.2.1.dta	2	1668.96	1	0.0674347	0.005553	3.32724	1	1
605	ALSSPNLDIR	1085.59	null	AT4G31480.3 /AT4G31490.1 /
	1	QE_Plus_YangJing_TCP_Bo_3_33per_20171106.18831.18831.2.0.dta	2	1085.6	1	0.0340172	0.007509	6.91695	1	1
	2	QE_Plus_YangJing_TCP_Bo_3_33per_20171106.18821.18821.2.0.dta	2	1085.6	1	0.113019	0.007509	6.91695	1	1
606	ALSTSKPDPVVEDQA	1556.78	null	AT2G41840.1 /
	1	QE_Plus_YangJing_TCP_Bo_3_33per_20171106.12229.12229.2.0.dta	2	1556.79	1	0.0331968	0.006245	4.01149	1	1
607	ALSYPLK	791.466	null	AT1G55490.1 /AT3G13470.1 /AT5G56500.1 /
	1	QE_Plus_YangJing_TCP_Bo_2_33per_20171106.13133.13133.2.0.dta	2	791.47	1	0.262886	0.003659	4.62307	1	1
	2	QE_Plus_YangJing_TCP_Bo_3_33per_20171106.14978.14978.2.1.dta	2	791.472	1	0.281139	0.005968	7.54044	1	1
608	ALTPLEQGEILFK	1458.82	null	AT5G18660.1 /
	1	QE_Plus_YangJing_TCP_Bo_3_33per_20171106.31455.31455.2.0.dta	2	1458.83	1	0.00115143	0.005745	3.93811	1	1
609	ALTTEEIEEHLTAISER	1941.98	null	AT5G35590.1 /
	1	QE_Plus_YangJing_TCP_Bo_1_33per_20171106.28136.28136.3.0.dta	3	1941.98	1	0.000488243	0.008118	4.18028	1	1
610	ALTTEEIEEHLTAISERD	2057	null	AT5G35590.1 /
	1	QE_Plus_YangJing_TCP_Bo_3_33per_20171106.29517.29517.3.0.dta	3	2057.01	1	0.00732427	0.011638	5.65775	1	1
611	ALTVAVPISR	1026.63	null	AT4G07410.1 /
	1	QE_Plus_YangJing_TCP_Bo_3_33per_20171106.21214.21214.2.0.dta	2	1026.63	1	0.335063	-0.003885	-3.78422	1	1
612	ALVAIPTTIADNAGLDSAELVAQLR	2522.38	null	AT5G20890.1 /
	1	QE_Plus_YangJing_TCP_Bo_1_33per_20171106.34687.34687.2.0.dta	2	2522.4	1	2.5914e-05	0.012777	5.06545	1	1
	2	QE_Plus_YangJing_TCP_Bo_3_33per_20171106.35361.35361.2.0.dta	2	2522.39	1	5.13189e-05	0.007296	2.8925	1	1
	3	QE_Plus_YangJing_TCP_Bo_1_33per_20171106.34666.34666.3.0.dta	3	2522.39	1	0.000174106	0.009466	3.7528	1	1
613	ALVDAPDMER	1116.54	null	AT2G20450.1 /AT4G27090.1 /
	1	QE_Plus_YangJing_TCP_Bo_3_33per_20171106.16109.16109.2.0.dta	2	1116.54	1	0.0133149	0.006313	5.6541	1	1
	2	QE_Plus_YangJing_TCP_Bo_3_33per_20171106.9116.9116.2.0.dta	2	1132.54	1	0.0546612	0.006731	5.94333	1	1
	3	QE_Plus_YangJing_TCP_Bo_3_33per_20171106.16287.16287.2.0.dta	2	1116.54	1	0.093317	0.0053	4.74683	1	1
	4	QE_Plus_YangJing_TCP_Bo_3_33per_20171106.9301.9301.2.0.dta	2	1132.54	1	0.0948048	0.006639	5.8621	1	1
	5	QE_Plus_YangJing_TCP_Bo_3_33per_20171106.16089.16089.2.1.dta	2	1116.54	1	0.393746	0.006726	6.02399	1	1
614	ALVDELEALENHLK	1593.85	null	AT1G75270.1 /
	1	QE_Plus_YangJing_TCP_Bo_3_33per_20171106.33517.33517.3.0.dta	3	1593.86	1	0.00668554	0.013888	8.7135	1	1
615	ALVDRVPDEK	1141.62	null	AT4G31120.1 /
	1	QE_Plus_YangJing_TCP_Bo_3_33per_20171106.8587.8587.2.0.dta	2	1141.63	1	0.00733694	0.005636	4.93684	1	1
	2	QE_Plus_YangJing_TCP_Bo_3_33per_20171106.8586.8586.3.0.dta	3	1141.63	1	0.0423096	0.005814	5.09276	1	1
616	ALVELALK	856.55	null	AT5G10920.1 /
	1	QE_Plus_YangJing_TCP_Bo_1_33per_20171106.22955.22955.2.0.dta	2	856.555	1	0.0622024	0.004891	5.71012	1	1
617	ALVELALKNEALIVPGYTHLQR	2448.4	null	AT5G10920.1 /
	1	QE_Plus_YangJing_TCP_Bo_4_33per_20171106.26672.26672.4.0.dta	4	2448.4	1	0.00114902	0.007202	2.94152	1	1
	2	QE_Plus_YangJing_TCP_Bo_4_33per_20171106.26663.26663.3.0.dta	3	2448.41	1	0.00124522	0.008945	3.65341	1	1
618	ALVENSAITLGR	1243.7	null	AT2G16950.1 /
	1	QE_Plus_YangJing_TCP_Bo_3_33per_20171106.20776.20776.2.0.dta	2	1243.71	1	0.00653277	0.006672	5.36464	1	1
619	ALVLHTYK	986.567	Acetyl[ProteinN-term](0)	AT1G09640.1 /
	1	QE_Plus_YangJing_TCP_Bo_1_33per_20171106.19754.19754.2.0.dta	2	986.572	1	0.00155514	0.005351	5.42386	1	1
	2	QE_Plus_YangJing_TCP_Bo_1_33per_20171106.21504.21504.2.0.dta	2	986.568	1	0.00277587	0.001078	1.09268	1	1
	3	QE_Plus_YangJing_TCP_Bo_1_33per_20171106.21486.21486.2.1.dta	2	986.568	1	0.00364256	0.00151	1.53056	1	1
	4	QE_Plus_YangJing_TCP_Bo_4_33per_20171106.18992.18992.2.0.dta	2	986.572	1	0.00458696	0.005094	5.16336	1	1
	5	QE_Plus_YangJing_TCP_Bo_3_33per_20171106.20911.20911.2.0.dta	2	986.574	1	0.00541291	0.006635	6.72534	1	1
	6	QE_Plus_YangJing_TCP_Bo_3_33per_20171106.22129.22129.2.0.dta	2	986.573	1	0.00604044	0.006023	6.10501	1	1
	7	QE_Plus_YangJing_TCP_Bo_3_33per_20171106.20733.20733.2.0.dta	2	986.574	1	0.00848041	0.007567	7.67003	1	1
	8	QE_Plus_YangJing_TCP_Bo_1_33per_20171106.19934.19934.2.0.dta	2	986.572	1	0.0408144	0.005382	5.45528	1	1
	9	QE_Plus_YangJing_TCP_Bo_4_33per_20171106.20348.20348.2.0.dta	2	986.573	1	0.145376	0.005666	5.74315	1	1
620	ALVLHTYKGNK	1285.73	Acetyl[ProteinN-term](0)	AT1G09640.1 /
	1	QE_Plus_YangJing_TCP_Bo_2_33per_20171106.13458.13458.2.0.dta	2	1285.73	1	0.0123569	0.004849	3.77141	1	1
	2	QE_Plus_YangJing_TCP_Bo_3_33per_20171106.16927.16927.2.1.dta	2	1285.73	1	0.31891	0.002969	2.3092	1	1
621	ALVPILK	753.523	null	AT1G51380.1 /
	1	QE_Plus_YangJing_TCP_Bo_3_33per_20171106.23546.23546.2.0.dta	2	753.527	1	0.0363652	0.003556	4.71916	1	1
622	ALVTLVLGLETK	1256.78	null	AT1G50500.2 /
	1	QE_Plus_YangJing_TCP_Bo_4_33per_20171106.28501.28501.2.0.dta	2	1256.78	1	0.000589922	0.002602	2.07037	1	1
623	ALVVINPGNPTGQVLAEENQR	2219.18	null	AT1G72330.3 /
	1	QE_Plus_YangJing_TCP_Bo_1_33per_20171106.26333.26333.2.0.dta	2	2219.19	1	2.64137e-05	0.009412	4.24121	1	1
	2	QE_Plus_YangJing_TCP_Bo_1_33per_20171106.26307.26307.3.0.dta	3	2219.19	1	0.000384051	0.009109	4.10467	1	1
624	ALVYLHAHGHIHR	1523.83	null	AT5G14720.1 /
	1	QE_Plus_YangJing_TCP_Bo_3_33per_20171106.5399.5399.4.0.dta	4	1523.84	1	0.08606	0.00529	3.47151	1	1
625	ALWLNDNPVLQK	1410.77	null	AT1G77550.1 /
	1	QE_Plus_YangJing_TCP_Bo_3_33per_20171106.28916.28916.2.1.dta	2	1410.78	1	0.0299563	0.006504	4.61024	1	1
626	AMAAEIEVVDGPNDEGEMFTRPGK	2563.18	null	AT3G27240.1 /AT5G40810.1 /
	1	QE_Plus_YangJing_TCP_Bo_1_33per_20171106.25257.25257.3.0.dta	3	2563.19	1	3.30358e-06	0.008669	3.38213	1	1
	2	QE_Plus_YangJing_TCP_Bo_1_33per_20171106.25359.25359.3.1.dta	3	2563.19	1	0.000261985	0.006621	2.58312	1	1
	3	QE_Plus_YangJing_TCP_Bo_1_33per_20171106.25298.25298.4.1.dta	4	2563.18	1	0.000278167	0.003945	1.5391	1	1
	4	QE_Plus_YangJing_TCP_Bo_1_33per_20171106.22717.22717.3.1.dta	3	2579.18	1	0.00174576	0.007156	2.77453	1	1
	5	QE_Plus_YangJing_TCP_Bo_2_33per_20171106.24128.24128.3.0.dta	3	2563.18	1	0.00573709	0.000434	0.169321	1	1
	6	QE_Plus_YangJing_TCP_Bo_1_33per_20171106.25330.25330.4.4.dta	4	2563.19	1	0.264554	0.00499	1.9468	1	1
627	AMAIILVQSVFK	1319.78	null	AT3G51310.1 /
	1	QE_Plus_YangJing_TCP_Bo_3_33per_20171106.34015.34015.2.0.dta	2	1319.78	1	0.0179761	0.008336	6.31623	1	1
	2	QE_Plus_YangJing_TCP_Bo_4_33per_20171106.29357.29357.2.0.dta	2	1319.78	1	0.334983	0.007947	6.02148	1	1
628	AMAKPIVGADKDLLK	1569.9	null	AT3G45970.1 /
	1	QE_Plus_YangJing_TCP_Bo_3_33per_20171106.16031.16031.2.0.dta	2	1569.91	1	0.00236604	0.008571	5.45957	1	1
	2	QE_Plus_YangJing_TCP_Bo_3_33per_20171106.16033.16033.3.0.dta	3	1569.91	1	0.0198621	0.00966	6.15325	1	1
	3	QE_Plus_YangJing_TCP_Bo_3_33per_20171106.16015.16015.4.0.dta	4	1569.91	1	0.0245248	0.010358	6.59786	1	1
629	AMALVALLK	929.585	null	AT1G23900.1 /
	1	QE_Plus_YangJing_TCP_Bo_3_33per_20171106.30994.30994.2.2.dta	2	929.587	1	0.268881	0.00216	2.32362	1	1
630	AMDDAGLQKSQIDEIVLVGGSTR	2403.22	null	AT5G28540.1 /AT5G42020.3 /
	1	QE_Plus_YangJing_TCP_Bo_2_33per_20171106.25416.25416.3.0.dta	3	2403.23	1	0.028356	0.016354	6.80504	1	1
631	AMDLSMKHEYLPDNLQAVQTPFR	2704.32	null	AT5G25450.1 /
	1	QE_Plus_YangJing_TCP_Bo_2_33per_20171106.26112.26112.4.1.dta	4	2704.32	1	0.0647107	0.000864	0.319489	1	1
632	AMEDVGSDMGNPSER	1594.65	null	AT3G56070.1 /
	1	QE_Plus_YangJing_TCP_Bo_1_33per_20171106.11899.11899.2.0.dta	2	1594.65	1	0.000649388	0.006785	4.25486	1	1
633	AMEVDEKPTEDYNDIGGLEK	2253.02	null	AT1G09100.1 /AT3G05530.1 /
	1	QE_Plus_YangJing_TCP_Bo_3_33per_20171106.20555.20555.2.0.dta	2	2253.03	1	3.48299e-05	0.009592	4.25739	1	1
	2	QE_Plus_YangJing_TCP_Bo_3_33per_20171106.20528.20528.3.0.dta	3	2253.03	1	0.00431141	0.010082	4.47488	1	1
634	AMGAHLGIASSVTSLFGEGGLLGK	2289.19	Oxidation[M](2)	AT5G16210.1 /
	1	QE_Plus_YangJing_TCP_Bo_3_33per_20171106.33155.33155.3.1.dta	3	2289.2	1	0.0146852	0.006187	2.7027	1	1
635	AMGDAAVAAAASIGYIGVGTVEFLLDER	2767.4	null	AT5G35360.3 /
	1	QE_Plus_YangJing_TCP_Bo_3_33per_20171106.36627.36627.3.0.dta	3	2767.41	1	0.0018217	0.015464	5.58792	1	1
	2	QE_Plus_YangJing_TCP_Bo_3_33per_20171106.36610.36610.3.2.dta	3	2767.41	1	0.0810616	0.015464	5.58792	1	1
636	AMGDGAAIVAYIMKPSR	1750.9	null	AT2G43980.1 /
	1	QE_Plus_YangJing_TCP_Bo_3_33per_20171106.30839.30839.3.1.dta	3	1750.9	1	0.00261003	0.003918	2.23771	1	1
637	AMGETNALLER	1204.6	null	AT1G22800.1 /
	1	QE_Plus_YangJing_TCP_Bo_3_33per_20171106.16942.16942.2.0.dta	2	1204.6	1	0.021077	0.002566	2.13017	1	1
638	AMGTEIDWYPGK	1367.63	null	AT4G26110.1 /
	1	QE_Plus_YangJing_TCP_Bo_3_33per_20171106.25800.25800.2.0.dta	2	1367.64	1	0.0119095	0.005308	3.88117	1	1
639	AMIEHNLLSASK	1313.69	null	AT5G42970.1 /
	1	QE_Plus_YangJing_TCP_Bo_3_33per_20171106.15583.15583.2.0.dta	2	1313.7	1	0.0434397	0.01068	8.12978	1	1
640	AMIEQRPK	1014.54	Acetyl[ProteinN-term](0)	AT5G56350.1 /
	1	QE_Plus_YangJing_TCP_Bo_1_33per_20171106.8578.8578.2.0.dta	2	1014.54	1	0.118593	0.004136	4.07672	1	1
	2	QE_Plus_YangJing_TCP_Bo_1_33per_20171106.10266.10266.2.0.dta	2	1014.54	1	0.152551	0.003332	3.28425	1	1
	3	QE_Plus_YangJing_TCP_Bo_3_33per_20171106.10002.10002.2.1.dta	2	1014.54	1	0.180715	0.003765	3.71104	1	1
641	AMIGQVAGGGR	1016.53	null	AT2G18020.1 /AT3G51190.1 /AT4G36130.1 /
	1	QE_Plus_YangJing_TCP_Bo_3_33per_20171106.9044.9044.2.0.dta	2	1016.54	1	0.0281277	0.005064	4.98165	1	1
642	AMLKLGMKPITGVSR	1601.92	null	AT3G12390.1 /AT5G13850.1 /
	1	QE_Plus_YangJing_TCP_Bo_4_33per_20171106.19271.19271.2.0.dta	2	1601.93	1	0.00388411	0.009894	6.17633	1	1
	2	QE_Plus_YangJing_TCP_Bo_4_33per_20171106.19253.19253.4.0.dta	4	1601.93	1	0.133844	0.008276	5.16629	1	1
643	AMLPISGINIAFNR	1532.83	Oxidation[M](2)	AT5G16510.1 /
	1	QE_Plus_YangJing_TCP_Bo_2_33per_20171106.27639.27639.2.0.dta	2	1532.84	1	0.00399683	0.014487	9.45117	1	1
	2	QE_Plus_YangJing_TCP_Bo_2_33per_20171106.28938.28938.2.0.dta	2	1516.84	1	0.00477759	0.012861	8.47887	1	1
	3	QE_Plus_YangJing_TCP_Bo_2_33per_20171106.28969.28969.3.0.dta	3	1516.84	1	0.204481	0.011183	7.37261	1	1
	4	QE_Plus_YangJing_TCP_Bo_1_33per_20171106.31462.31462.2.2.dta	2	1516.84	1	0.289662	0.005186	3.41897	1	1
644	AMLPISGINIAFNRELVGPALVPALR	2732.56	null	AT5G16510.1 /
	1	QE_Plus_YangJing_TCP_Bo_2_33per_20171106.31272.31272.3.0.dta	3	2732.58	1	0.00611857	0.012128	4.43832	1	1
645	AMNEINAASR	1076.52	null	AT1G69840.1 /
	1	QE_Plus_YangJing_TCP_Bo_2_33per_20171106.5074.5074.2.0.dta	2	1076.52	1	0.47192	0.005471	5.08214	1	1
646	AMQAGVGLSR	1031.53	Acetyl[ProteinN-term](0)	AT1G27000.1 /
	1	QE_Plus_YangJing_TCP_Bo_1_33per_20171106.17725.17725.2.2.dta	2	1031.53	1	0.0878271	0.003538	3.42986	1	1
647	AMTVFWSAMAQSMTSRPMK	2161.01	null	AT5G17920.1 /
	1	QE_Plus_YangJing_TCP_Bo_3_33per_20171106.32247.32247.3.0.dta	3	2161.02	1	0.0018509	0.009466	4.38037	1	1
	2	QE_Plus_YangJing_TCP_Bo_4_33per_20171106.28172.28172.3.0.dta	3	2161.02	1	0.0127405	0.013754	6.36463	1	1
	3	QE_Plus_YangJing_TCP_Bo_2_33per_20171106.28893.28893.3.0.dta	3	2161.01	1	0.0529011	0.005578	2.58121	1	1
648	AMVDILTR	918.508	null	AT4G16340.1 /
	1	QE_Plus_YangJing_TCP_Bo_3_33per_20171106.22879.22879.2.0.dta	2	918.516	1	0.332416	0.008103	8.82192	1	1
649	AMVDVAAEVGADAVAHGCTGK	2028.95	Carbamidomethyl[C](18)	AT4G24830.1 /
	1	QE_Plus_YangJing_TCP_Bo_1_33per_20171106.24342.24342.3.0.dta	3	2028.96	1	4.61794e-05	0.00884	4.35694	1	1
	2	QE_Plus_YangJing_TCP_Bo_1_33per_20171106.24511.24511.3.1.dta	3	2028.96	1	0.000261899	0.008572	4.22485	1	1
650	AMVEELLK	932.512	null	AT1G63000.1 /AT1G78570.1 /
	1	QE_Plus_YangJing_TCP_Bo_3_33per_20171106.23094.23094.2.1.dta	2	932.516	1	0.220434	0.004087	4.38279	1	1
	2	QE_Plus_YangJing_TCP_Bo_3_33per_20171106.23105.23105.2.1.dta	2	932.516	1	0.258354	0.004075	4.36992	1	1
651	AMVENLQNHGIVTSDEVAK	2055.02	null	AT3G48330.4 /
	1	QE_Plus_YangJing_TCP_Bo_3_33per_20171106.18122.18122.3.0.dta	3	2055.03	1	0.123421	0.00763	3.71286	1	1
652	AMVNEMVSK	1008.49	null	AT5G50810.1 /
	1	QE_Plus_YangJing_TCP_Bo_3_33per_20171106.10562.10562.2.0.dta	2	1008.49	1	0.24197	0.005069	5.02635	1	1
653	ANAASGMAVHDDCK	1488.62	Acetyl[ProteinN-term](0);Carbamidomethyl[C](13)	AT5G59880.1 /AT5G59890.1 /
	1	QE_Plus_YangJing_TCP_Bo_1_33per_20171106.8101.8101.2.0.dta	2	1488.63	1	6.1365e-05	0.004696	3.1546	1	1
	2	QE_Plus_YangJing_TCP_Bo_1_33per_20171106.8243.8243.2.0.dta	2	1488.63	1	0.000347388	0.005045	3.38904	1	1
	3	QE_Plus_YangJing_TCP_Bo_1_33per_20171106.3152.3152.2.0.dta	2	1504.62	1	0.000745738	0.004862	3.23139	1	1
	4	QE_Plus_YangJing_TCP_Bo_1_33per_20171106.7951.7951.2.0.dta	2	1488.63	1	0.00383196	0.005607	3.76657	1	1
654	ANAITFFK	953.509	Acetyl[ProteinN-term](0)	AT2G37770.2 /
	1	QE_Plus_YangJing_TCP_Bo_1_33per_20171106.30963.30963.2.0.dta	2	953.512	1	0.00991757	0.002861	3.0005	1	1
655	ANAVEEDTSSLPLPTLLKPELK	2365.29	null	AT2G42710.1 /
	1	QE_Plus_YangJing_TCP_Bo_1_33per_20171106.30291.30291.3.0.dta	3	2365.3	1	0.00115679	0.014201	6.00392	1	1
656	ANDGDGPDILR	1142.54	null	AT5G40740.1 /
	1	QE_Plus_YangJing_TCP_Bo_3_33per_20171106.12922.12922.2.0.dta	2	1142.55	1	0.062524	0.006681	5.84748	1	1
657	ANEGVHINLK	1094.6	null	AT3G10410.1 /
	1	QE_Plus_YangJing_TCP_Bo_3_33per_20171106.10443.10443.2.0.dta	2	1094.6	1	0.00589997	0.004894	4.47106	1	1
	2	QE_Plus_YangJing_TCP_Bo_3_33per_20171106.10439.10439.3.0.dta	3	1094.6	1	0.0977234	0.004494	4.10563	1	1
658	ANEILDTVMNNYIK	1637.82	null	AT4G27640.1 /
	1	QE_Plus_YangJing_TCP_Bo_3_33per_20171106.32221.32221.2.0.dta	2	1637.83	1	0.00300727	0.005343	3.26226	1	1
659	ANFNDVFGASPQLFAR	1753.87	null	AT3G06580.1 /
[truncated: 36,005 more rows]
